# Supplementary material for: Identification of Host Factors Interacting with Movement Proteins of the 30K Family in Nicotiana tabacum
Source: Int J Mol Sci. 2024 Nov 14;25(22):12251. doi: 10.3390/ijms252212251 (PMC11595209; doi:10.3390/ijms252212251)
Supplement: Supplementary file 1 [file ijms-25-12251-s001.zip › Table S1.xlsx]

## Sheet: Proteins
Checked	Master	Accession	Description	Contaminant	Coverage	# Peptides	# PSMs	# Unique Peptides	# Protein Groups	# AAs	MW [kDa]	calc. pI	Score Sequest HT	# Peptides Sequest HT
FALSE	Master Protein	A0A140G1S3	Ribulose bisphosphate carboxylase large chain OS=Nicotiana tabacum OX=4097 GN=rbcL PE=3 SV=1	FALSE	32.7044	16	32	16	1	477	52.865	6.87	61.9623	16
	Checked	Confidence	Sequence	Modifications	Contaminant	Qvality PEP	Qvality q-value	# Protein Groups	# Proteins	# PSMs	Master Protein Accessions	# Missed Cleavages	Theo. MH+ [Da]	XCorr Sequest HT	Confidence Sequest HT	Percolator q-Value Sequest HT	Percolator PEP Sequest HT
	FALSE	High	LTYYTPEYQTK		FALSE	0.0162904	0	1	2	1	A0A140G1S3	0	1406.68	2.60191	High	0	0.006343
	FALSE	High	NEGRDLAQEGNEIIR		FALSE	0.00162731	0	1	2	2	A0A140G1S3	1	1713.85	3.82932	High	0	0.001973
	FALSE	High	DNGLLLHIHR		FALSE	0.00417279	0	1	1	2	A0A140G1S3	0	1187.66	2.69099	High	0	0.001292
	FALSE	High	DTDILAAFR		FALSE	0.0129967	0	1	2	2	A0A140G1S3	0	1021.53	3.40247	High	0	0.01754
	FALSE	High	GGLDFTKDDENVNSQPFMR	1xOxidation [M18]	FALSE	0.0517346	0	1	1	2	A0A140G1S3	1	2185.98	1.60097	High	0.006377	0.07768
	FALSE	High	GGLDFTKDDENVNSQPFMR		FALSE	0.002345	0	1	1	3	A0A140G1S3	1	2169.99	3.20518	High	0	0.001392
	FALSE	High	DLAQEGNEIIREACK	1xCarbamidomethyl [C14]	FALSE	0.0259765	0	1	2	1	A0A140G1S3	1	1745.85	1.92721	High	0	0.01097
	FALSE	High	MSGGDHIHSGTVVGK		FALSE	0.00336184	0	1	2	2	A0A140G1S3	0	1481.72	2.92859	High	0	0.001004
	FALSE	High	YGRPLLGCTIKPK	1xCarbamidomethyl [C8]	FALSE	0.000825035	0	1	1	2	A0A140G1S3	0	1502.85	3.22014	High	0	0.01807
	FALSE	High	TFQGPPHGIQVER		FALSE	0.00410888	0	1	1	7	A0A140G1S3	0	1465.75	2.37251	High	0	0.001268
	FALSE	High	GHYLNATAGTCEEMIK	1xOxidation [M14]; 1xCarbamidomethyl [C11]	FALSE	0.00582955	0	1	1	2	A0A140G1S3	0	1810.81	1.76405	High	0	0.001911
	FALSE	High	EYKLTYYTPEYQTK		FALSE	0.0640074	0.0023643	1	2	1	A0A140G1S3	1	1826.88	1.7407	High	0.001656	0.03175
	FALSE	High	AQAETGEIK		FALSE	0.0985867	0.0034908	1	1	1	A0A140G1S3	0	946.484	2.46321	High	0.002358	0.05282
	FALSE	High	DLAQEGNEIIR		FALSE	0.0726158	0.0034908	1	2	1	A0A140G1S3	0	1257.64	2.79908	High	0.002358	0.03694
	FALSE	High	LGLSAKNYGR		FALSE	0.0669854	0.0034908	1	1	1	A0A140G1S3	1	1078.6	2.01855	High	0.002358	0.0336
	FALSE	High	TFQGPPHGIQVERDK		FALSE	0.143463	0.00960422	1	1	1	A0A140G1S3	1	1708.88	1.72047	High	0.006377	0.08301
	FALSE	High	AVYECLR	1xCarbamidomethyl [C5]	FALSE	0.143463	0.00960422	1	1	1	A0A140G1S3	0	910.445	2.19901	High	0.006377	0.08298
FALSE	Master Protein	A0A1S4DMA6	actin-104-like OS=Nicotiana tabacum OX=4097 GN=LOC107831313 PE=3 SV=1	FALSE	19.7436	6	18	6	1	390	42.954	5.19	43.2035	6
	Checked	Confidence	Sequence	Modifications	Contaminant	Qvality PEP	Qvality q-value	# Protein Groups	# Proteins	# PSMs	Master Protein Accessions	# Missed Cleavages	Theo. MH+ [Da]	XCorr Sequest HT	Confidence Sequest HT	Percolator q-Value Sequest HT	Percolator PEP Sequest HT
	FALSE	High	VAPEEHPVLLTEAPLNPK		FALSE	0.0066635	0	1	23	6	A0A1S4DMA6	0	1954.06	3.44364	High	0	0.005272
	FALSE	High	AVFPSIVGRPR		FALSE	0.000957817	0	1	28	2	A0A1S4DMA6	0	1198.71	3.12658	High	0	0.0002311
	FALSE	High	HQGVMVGMGQK	1xOxidation [M]	FALSE	0.0184253	0	1	3	4	A0A1S4DMA6	0	1187.57	2.27466	High	0.001656	0.03002
	FALSE	High	AGFAGDDAPR		FALSE	0.00183177	0	1	29	2	A0A1S4DMA6	0	976.448	3.1274	High	0	0.0004917
	FALSE	High	HQGVMVGMGQK		FALSE	0.00400453	0	1	3	1	A0A1S4DMA6	0	1171.57	2.18019	High	0	0.00123
	FALSE	High	EITALAPSSMK	1xOxidation [M10]	FALSE	0.00491949	0	1	29	2	A0A1S4DMA6	0	1163.6	2.94659	High	0	0.001567
	FALSE	High	SYELPDGQVITIGAER		FALSE	0.102593	0.0034908	1	10	1	A0A1S4DMA6	0	1747.89	1.75242	High	0.002358	0.05555
FALSE	Master Protein	A0A1S4C5C8	Pectinesterase OS=Nicotiana tabacum OX=4097 GN=LOC107815259 PE=3 SV=1	FALSE	21.2224	11	18	2	1	589	64.536	9.22	37.505	11
	Checked	Confidence	Sequence	Modifications	Contaminant	Qvality PEP	Qvality q-value	# Protein Groups	# Proteins	# PSMs	Master Protein Accessions	# Missed Cleavages	Theo. MH+ [Da]	XCorr Sequest HT	Confidence Sequest HT	Percolator q-Value Sequest HT	Percolator PEP Sequest HT
	FALSE	High	DGSTTFHSATVAAVGEK		FALSE	0.00311212	0	1	1	2	A0A1S4C5C8	0	1677.81	2.45126	High	0	0.0009165
	FALSE	High	DITFQNTAGAAK		FALSE	0.00386287	0	2	2	2	A0A1S4C5C8; A0A1S3ZP75	0	1236.62	3.07004	High	0	0.009677
	FALSE	High	VGSDLSAFYR		FALSE	0.00312818	0	2	2	2	A0A1S4C5C8; A0A1S3ZP75	0	1114.55	2.81455	High	0	0.0009194
	FALSE	High	HQAVAIR		FALSE	0.0364049	0	4	31	2	A0A1S3Z2T8; A0A1S4C5C8; A0A1S3ZP75; A0A1S3XL53	0	794.463	2.05551	High	0	0.01634
	FALSE	High	IGATSDLRPVQK		FALSE	0.015555	0	2	2	2	A0A1S4C5C8; A0A1S3ZP75	0	1284.73	2.11307	High	0	0.006034
	FALSE	High	TVSEAVAKAPEK		FALSE	0.000634594	0	2	2	2	A0A1S4C5C8; A0A1S3ZP75	1	1229.67	2.9876	High	0	0.0001424
	FALSE	High	SDPNQNTGIVIQK		FALSE	0.0351267	0	1	1	1	A0A1S4C5C8	0	1413.73	1.90866	High	0	0.01567
	FALSE	High	TNIMFMGDGR	2xOxidation [M4; M6]	FALSE	0.0381161	0	2	2	2	A0A1S4C5C8; A0A1S3ZP75	0	1173.5	2.4694	High	0	0.01719
	FALSE	High	VITSATEAQAYTPGR		FALSE	0.0602367	0.0023643	2	2	1	A0A1S4C5C8; A0A1S3ZP75	0	1564.8	1.89166	High	0.001656	0.02955
	FALSE	High	SNTIITGSR		FALSE	0.0763652	0.0034908	2	2	2	A0A1S4C5C8; A0A1S3ZP75	0	948.511	2.23423	High	0.002358	0.03902
	FALSE	High	NMVTAQGR		FALSE	0.135288	0.00960422	3	11	1	A0A1S4C5C8; A0A1S3ZP75; A0A1S3XL53	0	876.436	1.42166	High	0.006377	0.07716
FALSE	Master Protein	A0A1S3ZP75	Pectinesterase OS=Nicotiana tabacum OX=4097 GN=LOC107788953 PE=3 SV=1	FALSE	19.5246	11	19	2	1	589	64.302	8.97	37.4204	11
	Checked	Confidence	Sequence	Modifications	Contaminant	Qvality PEP	Qvality q-value	# Protein Groups	# Proteins	# PSMs	Master Protein Accessions	# Missed Cleavages	Theo. MH+ [Da]	XCorr Sequest HT	Confidence Sequest HT	Percolator q-Value Sequest HT	Percolator PEP Sequest HT
	FALSE	High	DGSTTFNSATVAAVGEK		FALSE	0.0190012	0	1	1	2	A0A1S3ZP75	0	1654.79	2.07485	High	0	0.007619
	FALSE	High	NVKDGSTTFNSATVAAVGEK		FALSE	0.018904	0	1	1	2	A0A1S3ZP75	1	1996	2.29081	High	0.006377	0.08642
	FALSE	High	DITFQNTAGAAK		FALSE	0.00386287	0	2	2	2	A0A1S4C5C8; A0A1S3ZP75	0	1236.62	3.07004	High	0	0.009677
	FALSE	High	VGSDLSAFYR		FALSE	0.00312818	0	2	2	2	A0A1S4C5C8; A0A1S3ZP75	0	1114.55	2.81455	High	0	0.0009194
	FALSE	High	HQAVAIR		FALSE	0.0364049	0	4	31	2	A0A1S3Z2T8; A0A1S4C5C8; A0A1S3ZP75; A0A1S3XL53	0	794.463	2.05551	High	0	0.01634
	FALSE	High	IGATSDLRPVQK		FALSE	0.015555	0	2	2	2	A0A1S4C5C8; A0A1S3ZP75	0	1284.73	2.11307	High	0	0.006034
	FALSE	High	TVSEAVAKAPEK		FALSE	0.000634594	0	2	2	2	A0A1S4C5C8; A0A1S3ZP75	1	1229.67	2.9876	High	0	0.0001424
	FALSE	High	TNIMFMGDGR	2xOxidation [M4; M6]	FALSE	0.0381161	0	2	2	2	A0A1S4C5C8; A0A1S3ZP75	0	1173.5	2.4694	High	0	0.01719
	FALSE	High	VITSATEAQAYTPGR		FALSE	0.0602367	0.0023643	2	2	1	A0A1S4C5C8; A0A1S3ZP75	0	1564.8	1.89166	High	0.001656	0.02955
	FALSE	High	SNTIITGSR		FALSE	0.0763652	0.0034908	2	2	2	A0A1S4C5C8; A0A1S3ZP75	0	948.511	2.23423	High	0.002358	0.03902
	FALSE	High	NMVTAQGR		FALSE	0.135288	0.00960422	3	11	1	A0A1S4C5C8; A0A1S3ZP75; A0A1S3XL53	0	876.436	1.42166	High	0.006377	0.07716
FALSE	Master Protein	A0A1S4ALM3	Ubiquitin OS=Nicotiana tabacum OX=4097 GN=LOC107799069 PE=3 SV=1	FALSE	8.33333	1	15	1	1	156	17.809	9.76	33.2467	1
	Checked	Confidence	Sequence	Modifications	Contaminant	Qvality PEP	Qvality q-value	# Protein Groups	# Proteins	# PSMs	Master Protein Accessions	# Missed Cleavages	Theo. MH+ [Da]	XCorr Sequest HT	Confidence Sequest HT	Percolator q-Value Sequest HT	Percolator PEP Sequest HT
	FALSE	High	IQDKEGIPPDQQR		FALSE	0.000252616	0	1	28	15	A0A1S4ALM3	1	1523.78	2.95535	High	0	0.01349
FALSE	Master Protein	A0A140G1P7	ATP synthase subunit alpha OS=Nicotiana tabacum OX=4097 GN=atpA PE=3 SV=1	FALSE	18.7377	8	14	7	1	507	55.388	5.21	32.0641	8
	Checked	Confidence	Sequence	Modifications	Contaminant	Qvality PEP	Qvality q-value	# Protein Groups	# Proteins	# PSMs	Master Protein Accessions	# Missed Cleavages	Theo. MH+ [Da]	XCorr Sequest HT	Confidence Sequest HT	Percolator q-Value Sequest HT	Percolator PEP Sequest HT
	FALSE	High	LIESAAPGIISR		FALSE	0.0174142	0	1	1	3	A0A140G1P7	0	1226.71	3.10482	High	0.006377	0.0818
	FALSE	High	ADEISNIIR		FALSE	0.0210538	0	1	1	2	A0A140G1P7	0	1030.55	3.02161	High	0	0.008581
	FALSE	High	IAQIPVSEAYLGR		FALSE	0.0338929	0	1	1	2	A0A140G1P7	0	1416.78	2.58633	High	0	0.01503
	FALSE	High	ELIIGDRQTGK		FALSE	0.026244	0	2	2	1	A0A0M4JJI5; A0A140G1P7	1	1229.68	2.2347	High	0	0.01114
	FALSE	High	GEISASEFR		FALSE	0.0455588	0	1	1	2	A0A140G1P7	0	995.479	2.33416	High	0	0.0242
	FALSE	High	VINALAKPIDGR		FALSE	0.021162	0	1	1	2	A0A140G1P7	0	1266.75	2.7353	High	0	0.01605
	FALSE	High	IVNTGTVLQVGDGIAR		FALSE	0.107287	0.0034908	1	1	1	A0A140G1P7	0	1612.9	1.72127	High	0.002358	0.05857
	FALSE	High	EAYPGDVFYLHSR		FALSE	0.0976088	0.0034908	1	1	1	A0A140G1P7	0	1553.74	1.26794	High	0.002358	0.0522
FALSE	Master Protein	A0A1S3YLA5	Glyceraldehyde-3-phosphate dehydrogenase OS=Nicotiana tabacum OX=4097 GN=LOC107777241 PE=3 SV=1	FALSE	27.4314	9	16	4	1	401	42.697	7.75	27.2275	9
	Checked	Confidence	Sequence	Modifications	Contaminant	Qvality PEP	Qvality q-value	# Protein Groups	# Proteins	# PSMs	Master Protein Accessions	# Missed Cleavages	Theo. MH+ [Da]	XCorr Sequest HT	Confidence Sequest HT	Percolator q-Value Sequest HT	Percolator PEP Sequest HT
	FALSE	High	YDSTLGIFDADVKPVGTDGISVDGK		FALSE	0.000183612	0	1	3	3	A0A1S3YLA5	0	2569.27	4.21994	High	0	3.338e-05
	FALSE	High	TFAEEVNAAFR		FALSE	0.00344945	0	1	3	2	A0A1S3YLA5	0	1254.61	1.88864	High	0	0.001034
	FALSE	High	ARAAALNIVPTSTGAAK		FALSE	0.0362195	0	3	9	2	A0A1S4ATB8; A0A1S3YLA5; A0A1S3XP71	1	1611.92	1.81468	High	0.002358	0.06651
	FALSE	High	GKLNGIALR		FALSE	0.0164585	0	3	8	2	A0A1S4ATB8; A0A1S3YLA5; A0A1S3XP71	1	941.589	2.43008	High	0	0.006447
	FALSE	High	GTMTTTHSYTGDQR		FALSE	0.00415138	0	3	9	2	A0A1S4ATB8; A0A1S3YLA5; A0A1S3XP71	0	1555.68	1.97447	High	0	0.001284
	FALSE	High	GTMTTTHSYTGDQR	1xOxidation [M3]	FALSE	0.0865762	0.0034908	3	9	1	A0A1S4ATB8; A0A1S3YLA5; A0A1S3XP71	0	1571.68	1.24414	High	0.002358	0.04547
	FALSE	High	AVALVLPSLK		FALSE	0.0870109	0.0034908	1	2	1	A0A1S3YLA5	0	1010.66	2.83383	High	0.002358	0.04576
	FALSE	High	LLDASHR		FALSE	0.0715262	0.0034908	3	9	1	A0A1S4ATB8; A0A1S3YLA5; A0A1S3XP71	0	811.442	1.8497	High	0.002358	0.03627
	FALSE	High	KDSPLDVIAINDTGGVK		FALSE	0.0901133	0.0034908	1	3	1	A0A1S3YLA5	1	1741.93	2.42534	High	0.002358	0.04757
	FALSE	High	AAALNIVPTSTGAAK		FALSE	0.123836	0.00519705	3	9	1	A0A1S4ATB8; A0A1S3YLA5; A0A1S3XP71	0	1384.78	2.03136	High	0.003514	0.06934
FALSE	Master Protein	A0A1S4AP80	heat shock cognate 70 kDa protein 2-like OS=Nicotiana tabacum OX=4097 GN=LOC107799868 PE=3 SV=1	FALSE	12.3457	7	12	4	1	648	70.924	5.19	25.9179	7
	Checked	Confidence	Sequence	Modifications	Contaminant	Qvality PEP	Qvality q-value	# Protein Groups	# Proteins	# PSMs	Master Protein Accessions	# Missed Cleavages	Theo. MH+ [Da]	XCorr Sequest HT	Confidence Sequest HT	Percolator q-Value Sequest HT	Percolator PEP Sequest HT
	FALSE	High	NQVAMNPTNTVFDAK	1xOxidation [M5]	FALSE	0.0251904	0	1	4	2	A0A1S4AP80	0	1665.79	2.34579	High	0.002358	0.0591
	FALSE	High	NQVAMNPTNTVFDAK		FALSE	0.00585961	0	1	4	2	A0A1S4AP80	0	1649.8	2.92705	High	0	0.009647
	FALSE	High	STVHDVVLVGGSTR		FALSE	0.00153775	0	1	5	2	A0A1S4AP80	0	1426.76	2.79297	High	0	0.0004021
	FALSE	High	ATAGDTHLGGEDFDNR		FALSE	0.0143285	0	4	11	2	A0A1S4B3H0; I7GVS5; A0A1S4AE85; A0A1S4AP80	0	1675.73	2.37117	High	0	0.005468
	FALSE	High	VEIIANDQGNR		FALSE	0.00789562	0	2	10	1	I7GVS5; A0A1S4AP80	0	1228.63	2.63355	High	0	0.002719
	FALSE	High	NKITITNDKGR		FALSE	0.103105	0.0034908	4	13	1	A0A1S4B3H0; I7GVS5; A0A1S4AE85; A0A1S4AP80	2	1259.71	2.01772	High	0.002358	0.05599
	FALSE	High	NQVAMNPTNTVFDAKR		FALSE	0.111078	0.0034908	1	4	1	A0A1S4AP80	1	1805.9	1.61866	High	0.002358	0.06094
	FALSE	High	DAGVISGLNVMR	1xOxidation [M11]	FALSE	0.0827569	0.0034908	1	7	1	A0A1S4AP80	0	1247.64	1.67253	High	0.002358	0.0431
FALSE	Master Protein	A0A1S4AIZ0	Phosphoglycerate kinase OS=Nicotiana tabacum OX=4097 GN=LOC107798205 PE=3 SV=1	FALSE	19.9584	7	11	2	1	481	49.99	8.38	24.9743	7
	Checked	Confidence	Sequence	Modifications	Contaminant	Qvality PEP	Qvality q-value	# Protein Groups	# Proteins	# PSMs	Master Protein Accessions	# Missed Cleavages	Theo. MH+ [Da]	XCorr Sequest HT	Confidence Sequest HT	Percolator q-Value Sequest HT	Percolator PEP Sequest HT
	FALSE	High	ELDYLVGAVSSPK		FALSE	0.00111197	0	1	2	2	A0A1S4AIZ0	0	1377.73	3.51214	High	0	0.0002744
	FALSE	High	VLPGVIALDEADAPVAV		FALSE	0.000962758	0	2	4	2	A0A1S4AIZ0; A0A1S4BZH8	0	1648.92	2.90184	High	0	0.000232
	FALSE	High	GVTTIIGGGDSVAAVEK		FALSE	0.00233296	0	2	8	2	A0A1S4AIZ0; A0A1S4BZH8	0	1573.84	2.14118	High	0	0.0006525
	FALSE	High	VILSSHLGRPK		FALSE	0.0274816	0	2	4	1	A0A1S4AIZ0; A0A1S4BZH8	0	1206.73	2.12565	High	0	0.01176
	FALSE	High	AHASTEGVTK		FALSE	0.002345	0	2	4	2	A0A1S4AIZ0; A0A1S4BZH8	0	1000.51	2.65586	High	0	0.0006588
	FALSE	High	TFNDALDTTK		FALSE	0.0566832	0.0023643	2	4	1	A0A1S4AIZ0; A0A1S4BZH8	0	1125.54	2.06552	High	0.001656	0.02747
	FALSE	High	ADLNVPLDDSQNITDDTR		FALSE	0.128177	0.00851845	1	2	1	A0A1S4AIZ0	0	2001.94	1.43292	High	0.005727	0.07235
FALSE	Master Protein	A0A1S3XP71	Glyceraldehyde-3-phosphate dehydrogenase OS=Nicotiana tabacum OX=4097 GN=LOC107767301 PE=3 SV=1	FALSE	18.0401	8	14	2	1	449	47.893	7.66	22.4087	8
	Checked	Confidence	Sequence	Modifications	Contaminant	Qvality PEP	Qvality q-value	# Protein Groups	# Proteins	# PSMs	Master Protein Accessions	# Missed Cleavages	Theo. MH+ [Da]	XCorr Sequest HT	Confidence Sequest HT	Percolator q-Value Sequest HT	Percolator PEP Sequest HT
	FALSE	High	VMDEEFGIVK	1xOxidation [M2]	FALSE	0.018331	0	1	3	1	A0A1S3XP71	0	1182.57	1.71359	High	0	0.00729
	FALSE	High	IVDNETISVDGK		FALSE	0.00857243	0	2	6	2	A0A1S4ATB8; A0A1S3XP71	0	1289.66	2.15315	High	0	0.01229
	FALSE	High	GISAEDVNAAFR		FALSE	0.0219353	0	1	3	2	A0A1S3XP71	0	1249.62	2.62928	High	0	0.01197
	FALSE	High	ARAAALNIVPTSTGAAK		FALSE	0.0362195	0	3	9	2	A0A1S4ATB8; A0A1S3YLA5; A0A1S3XP71	1	1611.92	1.81468	High	0.002358	0.06651
	FALSE	High	GKLNGIALR		FALSE	0.0164585	0	3	8	2	A0A1S4ATB8; A0A1S3YLA5; A0A1S3XP71	1	941.589	2.43008	High	0	0.006447
	FALSE	High	GTMTTTHSYTGDQR		FALSE	0.00415138	0	3	9	2	A0A1S4ATB8; A0A1S3YLA5; A0A1S3XP71	0	1555.68	1.97447	High	0	0.001284
	FALSE	High	GTMTTTHSYTGDQR	1xOxidation [M3]	FALSE	0.0865762	0.0034908	3	9	1	A0A1S4ATB8; A0A1S3YLA5; A0A1S3XP71	0	1571.68	1.24414	High	0.002358	0.04547
	FALSE	High	LLDASHR		FALSE	0.0715262	0.0034908	3	9	1	A0A1S4ATB8; A0A1S3YLA5; A0A1S3XP71	0	811.442	1.8497	High	0.002358	0.03627
	FALSE	High	AAALNIVPTSTGAAK		FALSE	0.123836	0.00519705	3	9	1	A0A1S4ATB8; A0A1S3YLA5; A0A1S3XP71	0	1384.78	2.03136	High	0.003514	0.06934
FALSE	Master Protein	A0A1S4ATB8	Glyceraldehyde-3-phosphate dehydrogenase OS=Nicotiana tabacum OX=4097 GN=LOC107801158 PE=3 SV=1	FALSE	19.3764	8	15	2	1	449	47.935	7.66	22.1609	8
	Checked	Confidence	Sequence	Modifications	Contaminant	Qvality PEP	Qvality q-value	# Protein Groups	# Proteins	# PSMs	Master Protein Accessions	# Missed Cleavages	Theo. MH+ [Da]	XCorr Sequest HT	Confidence Sequest HT	Percolator q-Value Sequest HT	Percolator PEP Sequest HT
	FALSE	High	IVDNETISVDGK		FALSE	0.00857243	0	2	6	2	A0A1S4ATB8; A0A1S3XP71	0	1289.66	2.15315	High	0	0.01229
	FALSE	High	ARAAALNIVPTSTGAAK		FALSE	0.0362195	0	3	9	2	A0A1S4ATB8; A0A1S3YLA5; A0A1S3XP71	1	1611.92	1.81468	High	0.002358	0.06651
	FALSE	High	GKLNGIALR		FALSE	0.0164585	0	3	8	2	A0A1S4ATB8; A0A1S3YLA5; A0A1S3XP71	1	941.589	2.43008	High	0	0.006447
	FALSE	High	GTMTTTHSYTGDQR		FALSE	0.00415138	0	3	9	2	A0A1S4ATB8; A0A1S3YLA5; A0A1S3XP71	0	1555.68	1.97447	High	0	0.001284
	FALSE	High	GTMTTTHSYTGDQR	1xOxidation [M3]	FALSE	0.0865762	0.0034908	3	9	1	A0A1S4ATB8; A0A1S3YLA5; A0A1S3XP71	0	1571.68	1.24414	High	0.002358	0.04547
	FALSE	High	DSPLDVVVVNDSGGVK		FALSE	0.078704	0.0034908	1	3	2	A0A1S4ATB8	0	1599.82	2.13568	High	0.002358	0.04057
	FALSE	High	LLDASHR		FALSE	0.0715262	0.0034908	3	9	1	A0A1S4ATB8; A0A1S3YLA5; A0A1S3XP71	0	811.442	1.8497	High	0.002358	0.03627
	FALSE	High	AAALNIVPTSTGAAK		FALSE	0.123836	0.00519705	3	9	1	A0A1S4ATB8; A0A1S3YLA5; A0A1S3XP71	0	1384.78	2.03136	High	0.003514	0.06934
	FALSE	High	GITAEDVNAAFR		FALSE	0.140688	0.00960422	1	3	2	A0A1S4ATB8	0	1263.63	2.00779	High	0.006377	0.08091
FALSE	Master Protein	A0A140G1Q8	Photosystem II CP43 reaction center protein OS=Nicotiana tabacum OX=4097 GN=psbC PE=3 SV=1	FALSE	8.45987	3	8	3	1	461	50.313	6.71	21.1895	3
	Checked	Confidence	Sequence	Modifications	Contaminant	Qvality PEP	Qvality q-value	# Protein Groups	# Proteins	# PSMs	Master Protein Accessions	# Missed Cleavages	Theo. MH+ [Da]	XCorr Sequest HT	Confidence Sequest HT	Percolator q-Value Sequest HT	Percolator PEP Sequest HT
	FALSE	High	SPTGEVIFGGETMR	1xOxidation [M13]	FALSE	8.52927e-05	0	1	1	4	A0A140G1Q8	0	1496.7	3.99326	High	0	1.363e-05
	FALSE	High	LGANVGSAQGPTGLGK		FALSE	0.030443	0	1	1	1	A0A140G1Q8	0	1426.76	2.05432	High	0	0.01324
	FALSE	High	GPNGLDLSR		FALSE	0.0767502	0.0034908	1	1	2	A0A140G1Q8	0	928.485	2.01199	High	0.002358	0.03933
	FALSE	High	SPTGEVIFGGETMR		FALSE	0.124448	0.00519705	1	1	1	A0A140G1Q8	0	1480.71	1.68607	High	0.003514	0.07002
FALSE	Master Protein	P03595b	Movement protein OS=Alfalfa mosaic virus (strain 425 / isolate Leiden) OX=12322 GN=ORF3a PE=3 SV=1	FALSE	16.6163	5	11	5	1	331	35.73	7.52	21.0601	5
	Checked	Confidence	Sequence	Modifications	Contaminant	Qvality PEP	Qvality q-value	# Protein Groups	# Proteins	# PSMs	Master Protein Accessions	# Missed Cleavages	Theo. MH+ [Da]	XCorr Sequest HT	Confidence Sequest HT	Percolator q-Value Sequest HT	Percolator PEP Sequest HT
	FALSE	High	SDPSPVLLEPR		FALSE	0.0259765	0	1	1	1	P03595b	0	1209.65	2.74964	High	0	0.01099
	FALSE	High	LGVGSKSDPSPVLLEPR		FALSE	0.00110058	0	1	1	5	P03595b	1	1750.97	3.45091	High	0	0.0002707
	FALSE	High	TNSMSILGPNQLK	1xOxidation [M4]	FALSE	0.00363159	0	1	1	2	P03595b	0	1418.73	2.10851	High	0	0.001096
	FALSE	High	GFTYESFIKDEILPDH		FALSE	0.0541535	0	1	1	1	P03595b	1	1910.92	2.40409	High	0	0.02606
	FALSE	High	DAAKGHDLK		FALSE	0.0561112	0	1	1	2	P03595b	1	954.5	1.99619	High	0.002358	0.05241
FALSE	Master Protein	A0A1S4CEW8	Chlorophyll a-b binding protein, chloroplastic OS=Nicotiana tabacum OX=4097 GN=LOC107818087 PE=3 SV=1	FALSE	20.7018	5	9	1	1	285	30.394	6.01	20.8326	5
	Checked	Confidence	Sequence	Modifications	Contaminant	Qvality PEP	Qvality q-value	# Protein Groups	# Proteins	# PSMs	Master Protein Accessions	# Missed Cleavages	Theo. MH+ [Da]	XCorr Sequest HT	Confidence Sequest HT	Percolator q-Value Sequest HT	Percolator PEP Sequest HT
	FALSE	High	YQAYELIHAR		FALSE	0.0441882	0	2	2	2	Q0PWS5; A0A1S4CEW8	0	1263.65	2.09723	High	0	0.02054
	FALSE	High	DPDQAAILK		FALSE	0.00225042	0	2	2	2	Q0PWS5; A0A1S4CEW8	0	970.52	3.01474	High	0.002358	0.03316
	FALSE	High	TGALLLDGNTLNYFGK		FALSE	0.00250724	0	2	2	2	Q0PWS5; A0A1S4CEW8	0	1696.89	3.3533	High	0	0.01007
	FALSE	High	KAAAVAPADEELAK		FALSE	0.0185201	0	1	1	2	A0A1S4CEW8	1	1383.75	2.18158	High	0	0.007387
	FALSE	High	IFLPDGLLDR		FALSE	0.113301	0.0034908	2	2	1	Q0PWS5; A0A1S4CEW8	0	1158.65	1.63434	High	0.002358	0.06268
FALSE	Master Protein	A0A1S4BZH8	Phosphoglycerate kinase OS=Nicotiana tabacum OX=4097 GN=LOC107813429 PE=3 SV=1	FALSE	17.1134	6	9	1	1	485	50.54	8.56	20.034	6
	Checked	Confidence	Sequence	Modifications	Contaminant	Qvality PEP	Qvality q-value	# Protein Groups	# Proteins	# PSMs	Master Protein Accessions	# Missed Cleavages	Theo. MH+ [Da]	XCorr Sequest HT	Confidence Sequest HT	Percolator q-Value Sequest HT	Percolator PEP Sequest HT
	FALSE	High	VLPGVIALDEADAPVAV		FALSE	0.000962758	0	2	4	2	A0A1S4AIZ0; A0A1S4BZH8	0	1648.92	2.90184	High	0	0.000232
	FALSE	High	GVTTIIGGGDSVAAVEK		FALSE	0.00233296	0	2	8	2	A0A1S4AIZ0; A0A1S4BZH8	0	1573.84	2.14118	High	0	0.0006525
	FALSE	High	VILSSHLGRPK		FALSE	0.0274816	0	2	4	1	A0A1S4AIZ0; A0A1S4BZH8	0	1206.73	2.12565	High	0	0.01176
	FALSE	High	AHASTEGVTK		FALSE	0.002345	0	2	4	2	A0A1S4AIZ0; A0A1S4BZH8	0	1000.51	2.65586	High	0	0.0006588
	FALSE	High	TFNDALDTTK		FALSE	0.0566832	0.0023643	2	4	1	A0A1S4AIZ0; A0A1S4BZH8	0	1125.54	2.06552	High	0.001656	0.02747
	FALSE	High	ADLNVPLDDNQNITDDTR		FALSE	0.13864	0.00960422	1	2	1	A0A1S4BZH8	0	2028.95	1.74002	High	0.006377	0.07949
FALSE	Master Protein	A0A1S4AKK6	Chlorophyll a-b binding protein, chloroplastic OS=Nicotiana tabacum OX=4097 GN=LOC107798677 PE=3 SV=1	FALSE	14.386	5	8	5	1	285	31.104	6.14	19.653	5
	Checked	Confidence	Sequence	Modifications	Contaminant	Qvality PEP	Qvality q-value	# Protein Groups	# Proteins	# PSMs	Master Protein Accessions	# Missed Cleavages	Theo. MH+ [Da]	XCorr Sequest HT	Confidence Sequest HT	Percolator q-Value Sequest HT	Percolator PEP Sequest HT
	FALSE	High	NLAGDVIGTR		FALSE	0.0121573	0	1	2	2	A0A1S4AKK6	0	1015.55	2.2679	High	0	0.004515
	FALSE	High	ATLQLAEIK		FALSE	0.0153962	0	1	2	2	A0A1S4AKK6	0	986.588	2.76364	High	0	0.005934
	FALSE	High	NLAGDVIGTRTEAVDVK		FALSE	0.00649436	0	1	1	1	A0A1S4AKK6	1	1757.94	2.64005	High	0	0.002169
	FALSE	High	STPFQPYSEVFGLQR		FALSE	0.0263787	0	1	2	1	A0A1S4AKK6	0	1755.87	2.50286	High	0	0.01117
	FALSE	High	TEAVDVK		FALSE	0.139319	0.00960422	1	1	2	A0A1S4AKK6	0	761.404	2.58293	High	0.006377	0.0802
FALSE	Master Protein	Q0PWS5	Chlorophyll a-b binding protein, chloroplastic OS=Nicotiana tabacum OX=4097 GN=Lhcb5 PE=2 SV=1	FALSE	20.7018	5	8	1	1	285	30.428	6.01	19.1312	5
	Checked	Confidence	Sequence	Modifications	Contaminant	Qvality PEP	Qvality q-value	# Protein Groups	# Proteins	# PSMs	Master Protein Accessions	# Missed Cleavages	Theo. MH+ [Da]	XCorr Sequest HT	Confidence Sequest HT	Percolator q-Value Sequest HT	Percolator PEP Sequest HT
	FALSE	High	YQAYELIHAR		FALSE	0.0441882	0	2	2	2	Q0PWS5; A0A1S4CEW8	0	1263.65	2.09723	High	0	0.02054
	FALSE	High	DPDQAAILK		FALSE	0.00225042	0	2	2	2	Q0PWS5; A0A1S4CEW8	0	970.52	3.01474	High	0.002358	0.03316
	FALSE	High	TGALLLDGNTLNYFGK		FALSE	0.00250724	0	2	2	2	Q0PWS5; A0A1S4CEW8	0	1696.89	3.3533	High	0	0.01007
	FALSE	High	IFLPDGLLDR		FALSE	0.113301	0.0034908	2	2	1	Q0PWS5; A0A1S4CEW8	0	1158.65	1.63434	High	0.002358	0.06268
	FALSE	High	KAVAIAPADEELAK		FALSE	0.112741	0.0034908	1	1	1	Q0PWS5	1	1425.79	2.11516	High	0.002358	0.06199
FALSE	Master Protein	A0A1S3Z922	Germin-like protein OS=Nicotiana tabacum OX=4097 GN=LOC107784278 PE=3 SV=1	FALSE	11.5385	4	8	2	1	208	21.454	6.29	18.1707	4
	Checked	Confidence	Sequence	Modifications	Contaminant	Qvality PEP	Qvality q-value	# Protein Groups	# Proteins	# PSMs	Master Protein Accessions	# Missed Cleavages	Theo. MH+ [Da]	XCorr Sequest HT	Confidence Sequest HT	Percolator q-Value Sequest HT	Percolator PEP Sequest HT
	FALSE	High	LVEATTFLDEATIK		FALSE	0.000304029	0	1	2	3	A0A1S3Z922	0	1550.83	2.99177	High	0	0.000456
	FALSE	High	LVEATTFLDEATIKK		FALSE	0.00417279	0	1	2	2	A0A1S3Z922	1	1678.93	2.26412	High	0.002358	0.03357
	FALSE	High	KLKGVLGGTN		FALSE	0.0143285	0	2	4	1	A0A1S3Z922; A0A1S4BBY9	2	986.599	2.86948	High	0	0.005478
	FALSE	High	LKGVLGGTN		FALSE	0.0263787	0	2	4	2	A0A1S3Z922; A0A1S4BBY9	1	858.504	2.89838	High	0.002358	0.06739
FALSE	Master Protein	A0A1S4AK62	ribulose bisphosphate carboxylase/oxygenase activase 2, chloroplastic OS=Nicotiana tabacum OX=4097 GN=LOC107798594 PE=4 SV=1	FALSE	20.9567	7	10	2	1	439	48.282	7.74	17.1604	7
	Checked	Confidence	Sequence	Modifications	Contaminant	Qvality PEP	Qvality q-value	# Protein Groups	# Proteins	# PSMs	Master Protein Accessions	# Missed Cleavages	Theo. MH+ [Da]	XCorr Sequest HT	Confidence Sequest HT	Percolator q-Value Sequest HT	Percolator PEP Sequest HT
	FALSE	High	EAALGDANADAINTGNF		FALSE	0.0519981	0	2	4	1	A0A1S4AK62; A0A1S4AKW3	0	1663.76	2.5856	High	0	0.02487
	FALSE	High	LLEYGNMLVQEQENVK	1xOxidation [M7]	FALSE	0.0563965	0	3	8	1	A0A1S4AK62; A0A1S4AKW3; A0A1S4AW82	0	1922.95	1.5473	High	0	0.02733
	FALSE	High	KGNMCCLFINDLDAGAGR	1xOxidation [M4]; 2xCarbamidomethyl [C5; C6]	FALSE	0.0437404	0	3	7	1	A0A1S4AK62; A0A1S4AKW3; A0A1S4AW82	1	2027.91	2.64021	High	0	0.0203
	FALSE	High	GLVQDFSDDQQDIAR		FALSE	0.0147767	0	1	2	2	A0A1S4AK62	0	1706.8	2.09498	High	0	0.005676
	FALSE	High	GNMCCLFINDLDAGAGR	1xOxidation [M3]; 2xCarbamidomethyl [C4; C5]	FALSE	0.114428	0.0034908	3	7	1	A0A1S4AK62; A0A1S4AKW3; A0A1S4AW82	0	1899.81	0.812787	High	0.002358	0.06336
	FALSE	High	LLNSFDGPPTFEQPK		FALSE	0.105176	0.0034908	3	8	2	A0A1S4AK62; A0A1S4AKW3; A0A1S4AW82	0	1689.85	2.23541	High	0.002358	0.05722
	FALSE	High	TDNVPEEAVIK		FALSE	0.0711666	0.0034908	1	2	2	A0A1S4AK62	0	1214.63	2.01562	High	0.002358	0.03597
FALSE	Master Protein	A0A1S4AKW3	ribulose bisphosphate carboxylase/oxygenase activase 2, chloroplastic-like OS=Nicotiana tabacum OX=4097 GN=LOC107798764 PE=4 SV=1	FALSE	18.451	6	8	1	1	439	48.282	7.74	16.8496	6
	Checked	Confidence	Sequence	Modifications	Contaminant	Qvality PEP	Qvality q-value	# Protein Groups	# Proteins	# PSMs	Master Protein Accessions	# Missed Cleavages	Theo. MH+ [Da]	XCorr Sequest HT	Confidence Sequest HT	Percolator q-Value Sequest HT	Percolator PEP Sequest HT
	FALSE	High	EAALGDANADAINTGNF		FALSE	0.0519981	0	2	4	1	A0A1S4AK62; A0A1S4AKW3	0	1663.76	2.5856	High	0	0.02487
	FALSE	High	LLEYGNMLVQEQENVK	1xOxidation [M7]	FALSE	0.0563965	0	3	8	1	A0A1S4AK62; A0A1S4AKW3; A0A1S4AW82	0	1922.95	1.5473	High	0	0.02733
	FALSE	High	KGNMCCLFINDLDAGAGR	1xOxidation [M4]; 2xCarbamidomethyl [C5; C6]	FALSE	0.0437404	0	3	7	1	A0A1S4AK62; A0A1S4AKW3; A0A1S4AW82	1	2027.91	2.64021	High	0	0.0203
	FALSE	High	GLVQDFSDDQQDITR		FALSE	9.72329e-06	0	1	4	2	A0A1S4AKW3	0	1736.81	4.15316	High	0	1.072e-06
	FALSE	High	GNMCCLFINDLDAGAGR	1xOxidation [M3]; 2xCarbamidomethyl [C4; C5]	FALSE	0.114428	0.0034908	3	7	1	A0A1S4AK62; A0A1S4AKW3; A0A1S4AW82	0	1899.81	0.812787	High	0.002358	0.06336
	FALSE	High	LLNSFDGPPTFEQPK		FALSE	0.105176	0.0034908	3	8	2	A0A1S4AK62; A0A1S4AKW3; A0A1S4AW82	0	1689.85	2.23541	High	0.002358	0.05722
FALSE	Master Protein	Q8VXC9	Tubulin alpha chain OS=Nicotiana tabacum OX=4097 GN=tubA3 PE=2 SV=1	FALSE	13.969	4	6	4	1	451	49.721	4.98	16.7234	4
	Checked	Confidence	Sequence	Modifications	Contaminant	Qvality PEP	Qvality q-value	# Protein Groups	# Proteins	# PSMs	Master Protein Accessions	# Missed Cleavages	Theo. MH+ [Da]	XCorr Sequest HT	Confidence Sequest HT	Percolator q-Value Sequest HT	Percolator PEP Sequest HT
	FALSE	High	DVNAAVATIK		FALSE	0.0175938	0	1	5	2	Q8VXC9	0	1001.56	2.85338	High	0	0.006943
	FALSE	High	TVGGGDDAFNTFFSETGAGK		FALSE	0.0464958	0	1	2	1	Q8VXC9	0	1977.88	2.23343	High	0	0.02185
	FALSE	High	AVFVDLEPTVIDEVR		FALSE	0.0061372	0	1	6	2	Q8VXC9	0	1701.91	3.70899	High	0	0.002032
	FALSE	High	CGINYQPPTVVPGGDLAK	1xCarbamidomethyl [C1]	FALSE	0.0807059	0.0034908	1	5	1	Q8VXC9	0	1885.95	1.78019	High	0.002358	0.04165
FALSE	Master Protein	A0A1S4BBY9	Germin-like protein OS=Nicotiana tabacum OX=4097 GN=LOC107806690 PE=3 SV=1	FALSE	14.1509	3	6	1	1	212	22.198	6.76	16.3474	3
	Checked	Confidence	Sequence	Modifications	Contaminant	Qvality PEP	Qvality q-value	# Protein Groups	# Proteins	# PSMs	Master Protein Accessions	# Missed Cleavages	Theo. MH+ [Da]	XCorr Sequest HT	Confidence Sequest HT	Percolator q-Value Sequest HT	Percolator PEP Sequest HT
	FALSE	High	KPSAVTANDFVFSGLATPVK		FALSE	0.000602764	0	1	2	3	A0A1S4BBY9	0	2049.1	3.53688	High	0.002358	0.04348
	FALSE	High	KLKGVLGGTN		FALSE	0.0143285	0	2	4	1	A0A1S3Z922; A0A1S4BBY9	2	986.599	2.86948	High	0	0.005478
	FALSE	High	LKGVLGGTN		FALSE	0.0263787	0	2	4	2	A0A1S3Z922; A0A1S4BBY9	1	858.504	2.89838	High	0.002358	0.06739
FALSE	Master Protein	A0A1S3YFP6	Histone H2B OS=Nicotiana tabacum OX=4097 GN=LOC107775690 PE=3 SV=1	FALSE	26.0274	5	8	5	1	146	15.778	10.14	16.23	5
	Checked	Confidence	Sequence	Modifications	Contaminant	Qvality PEP	Qvality q-value	# Protein Groups	# Proteins	# PSMs	Master Protein Accessions	# Missed Cleavages	Theo. MH+ [Da]	XCorr Sequest HT	Confidence Sequest HT	Percolator q-Value Sequest HT	Percolator PEP Sequest HT
	FALSE	High	HAVSEGTK		FALSE	0.0430772	0	1	22	2	A0A1S3YFP6	0	828.421	2.9458	High	0.002358	0.03291
	FALSE	High	YNKKPTITSR		FALSE	0.0486738	0	1	21	2	A0A1S3YFP6	1	1207.68	2.54377	High	0.006377	0.08121
	FALSE	High	HAVSEGTKAVTK		FALSE	0.00455417	0	1	22	1	A0A1S3YFP6	1	1227.67	2.44092	High	0	0.001428
	FALSE	High	APAAAAAEK		FALSE	0.079499	0.0034908	1	2	2	A0A1S3YFP6	0	799.431	2.16308	High	0.002358	0.04099
	FALSE	High	EIQTAVR		FALSE	0.125062	0.00519705	1	21	1	A0A1S3YFP6	0	816.457	1.83256	High	0.003514	0.07014
FALSE	Master Protein	A0A1S4BIW4	Peroxidase OS=Nicotiana tabacum OX=4097 GN=LOC107808758 PE=3 SV=1	FALSE	20.4023	5	10	5	1	348	38.224	7.64	13.8563	5
	Checked	Confidence	Sequence	Modifications	Contaminant	Qvality PEP	Qvality q-value	# Protein Groups	# Proteins	# PSMs	Master Protein Accessions	# Missed Cleavages	Theo. MH+ [Da]	XCorr Sequest HT	Confidence Sequest HT	Percolator q-Value Sequest HT	Percolator PEP Sequest HT
	FALSE	High	VVSCSDITAIAAR	1xCarbamidomethyl [C4]	FALSE	0.000336986	0	1	2	2	A0A1S4BIW4	0	1362.7	2.47462	High	0	6.786e-05
	FALSE	High	DSVVLTGGPNYNVPLGR		FALSE	0.0101047	0	1	4	1	A0A1S4BIW4	0	1757.92	2.19355	High	0	0.003624
	FALSE	High	DDVGQAAGLLR		FALSE	0.00425955	0	1	5	2	A0A1S4BIW4	0	1114.59	2.30474	High	0	0.001321
	FALSE	High	MGQMNVLTGGNGEIR		FALSE	0.0118491	0	1	1	1	A0A1S4BIW4	0	1576.76	1.67069	High	0	0.004377
	FALSE	High	MGQMNVLTGGNGEIR	2xOxidation [M1; M4]	FALSE	0.0240553	0	1	1	2	A0A1S4BIW4	0	1608.75	1.63631	High	0	0.01002
	FALSE	High	QGLFTSDQDLFTDTR		FALSE	0.0587303	0.0023643	1	1	2	A0A1S4BIW4	0	1743.82	1.63768	High	0.008437	0.1198
FALSE	Master Protein	A0A1S3YC07	beta-glucosidase BoGH3B-like OS=Nicotiana tabacum OX=4097 GN=LOC107774577 PE=3 SV=1	FALSE	9.07643	4	7	4	1	628	68.989	8.44	13.8176	4
	Checked	Confidence	Sequence	Modifications	Contaminant	Qvality PEP	Qvality q-value	# Protein Groups	# Proteins	# PSMs	Master Protein Accessions	# Missed Cleavages	Theo. MH+ [Da]	XCorr Sequest HT	Confidence Sequest HT	Percolator q-Value Sequest HT	Percolator PEP Sequest HT
	FALSE	High	AMSEMVPGLQGDVPSNGR	2xOxidation [M2; M5]	FALSE	0.0441882	0	1	2	1	A0A1S3YC07	0	1876.85	1.5484	High	0	0.02058
	FALSE	High	YYIGSVLSGGGSVPK		FALSE	0.000812396	0	1	2	2	A0A1S3YC07	0	1483.78	2.72622	High	0	0.0005779
	FALSE	High	IGAATALEAR		FALSE	0.0106374	0	1	2	2	A0A1S3YC07	0	972.547	3.52205	High	0	0.00389
	FALSE	High	NGANADEPVLPLPK		FALSE	0.079499	0.0034908	1	4	2	A0A1S3YC07	0	1434.76	2.12689	High	0.002358	0.04102
FALSE	Master Protein	A0A140G1S2	ATP synthase subunit beta OS=Nicotiana tabacum OX=4097 GN=atpB PE=3 SV=1	FALSE	17.0683	6	10	5	1	498	53.506	5.19	13.7962	6
	Checked	Confidence	Sequence	Modifications	Contaminant	Qvality PEP	Qvality q-value	# Protein Groups	# Proteins	# PSMs	Master Protein Accessions	# Missed Cleavages	Theo. MH+ [Da]	XCorr Sequest HT	Confidence Sequest HT	Percolator q-Value Sequest HT	Percolator PEP Sequest HT
	FALSE	High	ESGVINEENIAESK		FALSE	0.022971	0	1	1	1	A0A140G1S2	0	1518.73	2.30517	High	0	0.009515
	FALSE	High	VALVYGQMNEPPGAR	1xOxidation [M8]	FALSE	0.0517346	0	1	1	2	A0A140G1S2	0	1617.81	1.62118	High	0.002358	0.0481
	FALSE	High	FVQAGSEVSALLGR		FALSE	0.0469713	0	1	1	1	A0A140G1S2	0	1433.77	1.99175	High	0	0.0221
	FALSE	High	IGLFGGAGVGK		FALSE	0.0116679	0	2	6	2	A0A1S4CK04; A0A140G1S2	0	975.562	2.46294	High	0	0.005583
	FALSE	High	IVGEEHYETAQR		FALSE	0.0467329	0	1	2	2	A0A140G1S2	0	1431.69	1.72411	High	0	0.02194
	FALSE	High	GIYPAVDPLDSTSTMLQPR	1xOxidation [M15]	FALSE	0.0669854	0.0034908	1	1	2	A0A140G1S2	0	2077.03	1.39128	High	0.002358	0.03352
FALSE	Master Protein	A0A1S4BYP6	subtilisin-like protease SBT1.4 OS=Nicotiana tabacum OX=4097 GN=LOC107813231 PE=3 SV=1	FALSE	16.5644	5	7	2	1	489	51.921	6.2	13.0545	5
	Checked	Confidence	Sequence	Modifications	Contaminant	Qvality PEP	Qvality q-value	# Protein Groups	# Proteins	# PSMs	Master Protein Accessions	# Missed Cleavages	Theo. MH+ [Da]	XCorr Sequest HT	Confidence Sequest HT	Percolator q-Value Sequest HT	Percolator PEP Sequest HT
	FALSE	High	NAPIVASFSSR		FALSE	0.0038828	0	2	3	1	A0A1S4BYP6; A0A1S3YPY3	0	1148.61	1.86753	High	0	0.001184
	FALSE	High	SAEAHVLPALDVSDVDGKK		FALSE	0.0162904	0	1	1	2	A0A1S4BYP6	1	1951.01	2.3008	High	0.002358	0.0475
	FALSE	High	DAGGVGMILINNPEDGVTK		FALSE	0.00595072	0	1	2	1	A0A1S4BYP6	0	1899.95	2.31641	High	0	0.001949
	FALSE	High	GILVSCSAGNSGPSQR	1xCarbamidomethyl [C6]	FALSE	0.00265325	0	2	2	2	A0A1S4BYP6; A0A1S3YPY3	0	1589.77	2.64452	High	0	0.0007587
	FALSE	High	LGNKEEFEGESAYHPK		FALSE	0.103619	0.0034908	2	2	1	A0A1S4BYP6; A0A1S3YPY3	1	1834.86	1.24337	High	0.002358	0.05622
FALSE	Master Protein	A0A140G1Q7	Photosystem II D2 protein OS=Nicotiana tabacum OX=4097 GN=psbD PE=3 SV=1	FALSE	9.06516	3	6	3	1	353	39.51	5.55	12.9184	3
	Checked	Confidence	Sequence	Modifications	Contaminant	Qvality PEP	Qvality q-value	# Protein Groups	# Proteins	# PSMs	Master Protein Accessions	# Missed Cleavages	Theo. MH+ [Da]	XCorr Sequest HT	Confidence Sequest HT	Percolator q-Value Sequest HT	Percolator PEP Sequest HT
	FALSE	High	NILLNEGIR		FALSE	0.0296742	0	1	1	2	A0A140G1Q7	0	1041.61	2.67045	High	0	0.01285
	FALSE	High	AYDFVSQEIR		FALSE	0.00446141	0	1	1	2	A0A140G1Q7	0	1227.6	3.04537	High	0	0.001391
	FALSE	High	AAEDPEFETFYTK		FALSE	0.00273645	0	1	1	2	A0A140G1Q7	0	1547.69	2.26026	High	0	0.0007876
FALSE	Master Protein	L0SS91	Catalase OS=Nicotiana tabacum OX=4097 GN=cat1 PE=2 SV=1	FALSE	8.73984	4	5	4	1	492	56.812	7.33	11.8519	4
	Checked	Confidence	Sequence	Modifications	Contaminant	Qvality PEP	Qvality q-value	# Protein Groups	# Proteins	# PSMs	Master Protein Accessions	# Missed Cleavages	Theo. MH+ [Da]	XCorr Sequest HT	Confidence Sequest HT	Percolator q-Value Sequest HT	Percolator PEP Sequest HT
	FALSE	High	APGVQTPVIVR		FALSE	0.00723486	0	1	4	1	L0SS91	0	1136.68	2.0275	High	0	0.002458
	FALSE	High	GPVLLEDYHLVEK		FALSE	0.00100839	0	1	4	2	L0SS91	0	1511.81	2.86417	High	0	0.0002443
	FALSE	High	DEEIDYFPSR		FALSE	0.0076558	0	1	2	1	L0SS91	0	1270.56	2.69671	High	0	0.002622
	FALSE	High	SLLEEEAAR		FALSE	0.079499	0.0034908	1	1	1	L0SS91	0	1017.52	2.27969	High	0.002358	0.04104
FALSE	Master Protein	I7GVS5	Heat shock protein 70 OS=Nicotiana tabacum OX=4097 GN=NtHsp70 PE=2 SV=1	FALSE	9.70724	5	6	2	1	649	71.06	5.25	11.7499	5
	Checked	Confidence	Sequence	Modifications	Contaminant	Qvality PEP	Qvality q-value	# Protein Groups	# Proteins	# PSMs	Master Protein Accessions	# Missed Cleavages	Theo. MH+ [Da]	XCorr Sequest HT	Confidence Sequest HT	Percolator q-Value Sequest HT	Percolator PEP Sequest HT
	FALSE	High	DAGVIAGLNVLR		FALSE	0.00164414	0	1	1	1	I7GVS5	0	1197.69	2.92046	High	0	0.0004327
	FALSE	High	ATAGDTHLGGEDFDNR		FALSE	0.0143285	0	4	11	2	A0A1S4B3H0; I7GVS5; A0A1S4AE85; A0A1S4AP80	0	1675.73	2.37117	High	0	0.005468
	FALSE	High	VEIIANDQGNR		FALSE	0.00789562	0	2	10	1	I7GVS5; A0A1S4AP80	0	1228.63	2.63355	High	0	0.002719
	FALSE	High	NKITITNDKGR		FALSE	0.103105	0.0034908	4	13	1	A0A1S4B3H0; I7GVS5; A0A1S4AE85; A0A1S4AP80	2	1259.71	2.01772	High	0.002358	0.05599
	FALSE	High	TTPSYVGFTDTER		FALSE	0.142764	0.00960422	1	3	1	I7GVS5	0	1473.69	1.51876	High	0.006377	0.0824
FALSE	Master Protein	A0A1S3YPE9	Chlorophyll a-b binding protein, chloroplastic OS=Nicotiana tabacum OX=4097 GN=LOC107778264 PE=3 SV=1	FALSE	16.6038	5	5	2	1	265	28.661	5.97	11.3109	5
	Checked	Confidence	Sequence	Modifications	Contaminant	Qvality PEP	Qvality q-value	# Protein Groups	# Proteins	# PSMs	Master Protein Accessions	# Missed Cleavages	Theo. MH+ [Da]	XCorr Sequest HT	Confidence Sequest HT	Percolator q-Value Sequest HT	Percolator PEP Sequest HT
	FALSE	High	VGGGPLGEGLDK		FALSE	0.000328426	0	1	7	1	A0A1S3YPE9	0	1098.58	2.91636	High	0	6.589e-05
	FALSE	High	FGEAVWFK		FALSE	0.0249336	0	4	26	1	A0A1S3YPE9; A0A1S4BG47; A0A1S3Y100; A0A1S3Y820	0	983.499	2.30748	High	0	0.01048
	FALSE	High	ELEVIHCR	1xCarbamidomethyl [C7]	FALSE	0.0417802	0	4	27	1	A0A1S3YPE9; A0A1S4BG47; A0A1S3Y100; A0A1S3Y820	0	1055.53	2.04981	High	0	0.01921
	FALSE	High	SAPQSIWYGEDRPK		FALSE	0.0581382	0.0023643	1	6	1	A0A1S3YPE9	0	1633.8	1.9131	High	0.001656	0.02834
	FALSE	High	NRELEVIHCR	1xCarbamidomethyl [C9]	FALSE	0.0693945	0.0034908	4	27	1	A0A1S3YPE9; A0A1S4BG47; A0A1S3Y100; A0A1S3Y820	1	1325.67	2.12418	High	0.002358	0.03498
FALSE	Master Protein	A0A0M4JJI5	ATP synthase subunit alpha OS=Nicotiana tabacum OX=4097 GN=atp1 PE=3 SV=1	FALSE	10.0196	5	5	4	1	509	55.191	6.1	11.2464	5
	Checked	Confidence	Sequence	Modifications	Contaminant	Qvality PEP	Qvality q-value	# Protein Groups	# Proteins	# PSMs	Master Protein Accessions	# Missed Cleavages	Theo. MH+ [Da]	XCorr Sequest HT	Confidence Sequest HT	Percolator q-Value Sequest HT	Percolator PEP Sequest HT
	FALSE	High	ELIIGDRQTGK		FALSE	0.026244	0	2	2	1	A0A0M4JJI5; A0A140G1P7	1	1229.68	2.2347	High	0	0.01114
	FALSE	High	APGIIER		FALSE	0.0566832	0.0023643	1	1	1	A0A0M4JJI5	0	755.441	1.86649	High	0.001656	0.02753
	FALSE	High	TGSIVDVPAGK		FALSE	0.103619	0.0034908	1	1	1	A0A0M4JJI5	0	1043.57	2.32429	High	0.002358	0.05612
	FALSE	High	VVDGLGVPIDGR		FALSE	0.101577	0.0034908	1	2	1	A0A0M4JJI5	0	1196.66	2.01337	High	0.002358	0.05482
	FALSE	High	AVDSLVPIGR		FALSE	0.117874	0.0034908	1	1	1	A0A0M4JJI5	0	1026.59	2.80752	High	0.002358	0.06561
FALSE	Master Protein	A0A1S3Y820	Chlorophyll a-b binding protein, chloroplastic OS=Nicotiana tabacum OX=4097 GN=LOC107773232 PE=3 SV=1	FALSE	11.6105	4	5	1	1	267	28.279	5.66	11.1632	4
	Checked	Confidence	Sequence	Modifications	Contaminant	Qvality PEP	Qvality q-value	# Protein Groups	# Proteins	# PSMs	Master Protein Accessions	# Missed Cleavages	Theo. MH+ [Da]	XCorr Sequest HT	Confidence Sequest HT	Percolator q-Value Sequest HT	Percolator PEP Sequest HT
	FALSE	High	TVSSGSPWYGPDR		FALSE	0.0172364	0	1	1	2	A0A1S3Y820	0	1408.65	2.93443	High	0	0.006791
	FALSE	High	FGEAVWFK		FALSE	0.0249336	0	4	26	1	A0A1S3YPE9; A0A1S4BG47; A0A1S3Y100; A0A1S3Y820	0	983.499	2.30748	High	0	0.01048
	FALSE	High	ELEVIHCR	1xCarbamidomethyl [C7]	FALSE	0.0417802	0	4	27	1	A0A1S3YPE9; A0A1S4BG47; A0A1S3Y100; A0A1S3Y820	0	1055.53	2.04981	High	0	0.01921
	FALSE	High	NRELEVIHCR	1xCarbamidomethyl [C9]	FALSE	0.0693945	0.0034908	4	27	1	A0A1S3YPE9; A0A1S4BG47; A0A1S3Y100; A0A1S3Y820	1	1325.67	2.12418	High	0.002358	0.03498
FALSE	Master Protein	A0A0S0N610	Tubulin beta chain OS=Nicotiana tabacum OX=4097 GN=TUB1 PE=2 SV=1	FALSE	8.44444	3	7	2	1	450	50.467	4.86	11.1329	3
	Checked	Confidence	Sequence	Modifications	Contaminant	Qvality PEP	Qvality q-value	# Protein Groups	# Proteins	# PSMs	Master Protein Accessions	# Missed Cleavages	Theo. MH+ [Da]	XCorr Sequest HT	Confidence Sequest HT	Percolator q-Value Sequest HT	Percolator PEP Sequest HT
	FALSE	High	INVYFNEASGGR		FALSE	0.0108583	0	1	1	1	A0A0S0N610	0	1326.64	2.32545	High	0	0.00395
	FALSE	High	EVDEQMLNVQNK	1xOxidation [M6]	FALSE	0.00604324	0	2	16	6	A0A0S0N610; A0A1S4C0B3	0	1462.68	2.7401	High	0	0.001989
	FALSE	High	EVDEQMINVQNK		FALSE	0.0184253	0	2	16	4	A0A0S0N610; A0A1S4C0B3	0	1446.69	2.24231	High	0	0.02362
	FALSE	High	YKGTAAESDLQLER		FALSE	0.0901133	0.0034908	1	1	1	A0A0S0N610	1	1580.79	0.912268	High	0.002358	0.04747
FALSE	Master Protein	D2CNC6	Subtilase OS=Nicotiana tabacum OX=4097 GN=SBT1.2A PE=3 SV=1	FALSE	11.2272	6	10	1	1	766	82.792	7.61	10.4925	6
	Checked	Confidence	Sequence	Modifications	Contaminant	Qvality PEP	Qvality q-value	# Protein Groups	# Proteins	# PSMs	Master Protein Accessions	# Missed Cleavages	Theo. MH+ [Da]	XCorr Sequest HT	Confidence Sequest HT	Percolator q-Value Sequest HT	Percolator PEP Sequest HT
	FALSE	High	AATPLDMGAGHVDPNR	1xOxidation [M7]	FALSE	0.0455588	0	2	3	1	A0A1S3YYA2; D2CNC6	0	1637.77	2.08224	High	0	0.02125
	FALSE	High	TLADCNSEELLSQLSDPER	1xCarbamidomethyl [C5]	FALSE	0.0192959	0	2	3	3	A0A1S3YYA2; D2CNC6	0	2177	1.91493	High	0.005727	0.07386
	FALSE	High	GVLVSASAGNR		FALSE	0.0261099	0	2	5	2	A0A1S3YYA2; D2CNC6	0	1030.56	2.42404	High	0	0.01105
	FALSE	High	AATPLDMGAGHVDPNR		FALSE	0.0587303	0.0023643	2	3	1	A0A1S3YYA2; D2CNC6	0	1621.78	1.97813	High	0.001656	0.02868
	FALSE	High	GVSHFGYAPGTAR		FALSE	0.0819306	0.0034908	2	2	1	A0A1S3YYA2; D2CNC6	0	1319.65	1.52969	High	0.002358	0.04244
	FALSE	High	TVTNVGQGAATYK		FALSE	0.149892	0.00960422	1	2	1	D2CNC6	0	1309.67	1.90429	High	0.006377	0.08707
	FALSE	High	SATFPNPGVVINKK		FALSE	0.145577	0.00960422	2	3	1	A0A1S3YYA2; D2CNC6	1	1471.83	1.26212	High	0.006377	0.08446
FALSE	Master Protein	A0A1S3YSA4	actin-like OS=Nicotiana tabacum OX=4097 GN=LOC107779180 PE=3 SV=1	FALSE	8.07692	2	4	2	1	260	29.748	8	10.4633	2
	Checked	Confidence	Sequence	Modifications	Contaminant	Qvality PEP	Qvality q-value	# Protein Groups	# Proteins	# PSMs	Master Protein Accessions	# Missed Cleavages	Theo. MH+ [Da]	XCorr Sequest HT	Confidence Sequest HT	Percolator q-Value Sequest HT	Percolator PEP Sequest HT
	FALSE	High	EITALAPTSMK	1xOxidation [M10]	FALSE	0.038507	0	1	1	2	A0A1S3YSA4	0	1177.61	2.44755	High	0.006377	0.0769
	FALSE	High	GYSFTTTAER		FALSE	0.00241853	0	1	10	2	A0A1S3YSA4	0	1132.53	3.1716	High	0	0.0006804
FALSE	Master Protein	A0A1S3XW44	GDSL esterase/lipase APG-like OS=Nicotiana tabacum OX=4097 GN=LOC107769403 PE=3 SV=1	FALSE	14.4068	4	6	1	1	354	38.223	7.93	10.2875	4
	Checked	Confidence	Sequence	Modifications	Contaminant	Qvality PEP	Qvality q-value	# Protein Groups	# Proteins	# PSMs	Master Protein Accessions	# Missed Cleavages	Theo. MH+ [Da]	XCorr Sequest HT	Confidence Sequest HT	Percolator q-Value Sequest HT	Percolator PEP Sequest HT
	FALSE	High	NLLIGTNFASAAAGYDDK		FALSE	0.0469713	0	2	2	1	A0A1S4DGG8; A0A1S3XW44	0	1840.91	1.74069	High	0	0.0221
	FALSE	High	SPSDHGFTEANR		FALSE	0.00230908	0	2	2	2	A0A1S4DGG8; A0A1S3XW44	0	1317.58	2.29268	High	0	0.0006453
	FALSE	High	KINSAATQLQK		FALSE	0.0332072	0	1	1	2	A0A1S3XW44	1	1201.69	2.43002	High	0	0.01467
	FALSE	High	INTDAQQFNKK		FALSE	0.0624091	0.0023643	2	2	1	A0A1S4DGG8; A0A1S3XW44	1	1306.67	2.10147	High	0.001656	0.03077
FALSE	Master Protein	A0A1S4CR57	beta-glucosidase BoGH3B-like OS=Nicotiana tabacum OX=4097 GN=LOC107821815 PE=3 SV=1	FALSE	6.52866	3	4	3	1	628	68.404	8.97	10.0818	3
	Checked	Confidence	Sequence	Modifications	Contaminant	Qvality PEP	Qvality q-value	# Protein Groups	# Proteins	# PSMs	Master Protein Accessions	# Missed Cleavages	Theo. MH+ [Da]	XCorr Sequest HT	Confidence Sequest HT	Percolator q-Value Sequest HT	Percolator PEP Sequest HT
	FALSE	High	IGAATALEVR		FALSE	0.00179445	0	1	13	4	A0A1S4CR57	0	1000.58	3.22432	High	0	0.0004814
	FALSE	High	TPSQPLLPLPK		FALSE	0.0733511	0.0034908	1	2	1	A0A1S4CR57	0	1190.71	2.27054	High	0.002358	0.03724
	FALSE	High	TVDPSTQVVYQQNPDANFVK		FALSE	0.0811122	0.0034908	1	2	1	A0A1S4CR57	0	2250.1	1.65411	High	0.002358	0.042
FALSE	Master Protein	A0A1S4B3H0	heat shock 70 kDa protein-like OS=Nicotiana tabacum OX=4097 GN=LOC107804151 PE=3 SV=1	FALSE	8.64947	5	7	2	1	659	72.364	5.35	9.93222	5
	Checked	Confidence	Sequence	Modifications	Contaminant	Qvality PEP	Qvality q-value	# Protein Groups	# Proteins	# PSMs	Master Protein Accessions	# Missed Cleavages	Theo. MH+ [Da]	XCorr Sequest HT	Confidence Sequest HT	Percolator q-Value Sequest HT	Percolator PEP Sequest HT
	FALSE	High	IDKSQIHEVVLVGGSTR		FALSE	0.0563965	0	1	2	1	A0A1S4B3H0	1	1838.01	1.59727	High	0	0.02733
	FALSE	High	TTPSYVAFTDTER		FALSE	0.0393008	0	2	5	1	A0A1S4B3H0; A0A1S4AE85	0	1487.7	1.2985	High	0	0.01791
	FALSE	High	SQIHEVVLVGGSTR		FALSE	0.018051	0	1	2	2	A0A1S4B3H0	0	1481.81	2.05208	High	0	0.02621
	FALSE	High	ATAGDTHLGGEDFDNR		FALSE	0.0143285	0	4	11	2	A0A1S4B3H0; I7GVS5; A0A1S4AE85; A0A1S4AP80	0	1675.73	2.37117	High	0	0.005468
	FALSE	High	NKITITNDKGR		FALSE	0.103105	0.0034908	4	13	1	A0A1S4B3H0; I7GVS5; A0A1S4AE85; A0A1S4AP80	2	1259.71	2.01772	High	0.002358	0.05599
FALSE	Master Protein	A0A1S4C0T3	LOW QUALITY PROTEIN: ATP synthase gamma chain, chloroplastic-like OS=Nicotiana tabacum OX=4097 GN=LOC107813955 PE=3 SV=1	FALSE	8.87728	3	5	3	1	383	42.165	8.25	9.92012	3
	Checked	Confidence	Sequence	Modifications	Contaminant	Qvality PEP	Qvality q-value	# Protein Groups	# Proteins	# PSMs	Master Protein Accessions	# Missed Cleavages	Theo. MH+ [Da]	XCorr Sequest HT	Confidence Sequest HT	Percolator q-Value Sequest HT	Percolator PEP Sequest HT
	FALSE	High	VALVVVTGDR		FALSE	0.026244	0	1	3	1	A0A1S4C0T3	0	1028.61	2.4321	High	0	0.01114
	FALSE	High	FLEGSNLPTAK		FALSE	0.0059814	0	1	3	2	A0A1S4C0T3	0	1176.63	2.37557	High	0	0.0157
	FALSE	High	ALQESLASELAAR		FALSE	0.000231456	0	1	3	2	A0A1S4C0T3	0	1358.73	3.03125	High	0	4.367e-05
FALSE	Master Protein	A0A1S3XWU4	uncharacterized protein LOC107769471 OS=Nicotiana tabacum OX=4097 GN=LOC107769471 PE=4 SV=1	FALSE	15.2815	5	6	5	1	373	41.141	7.74	9.75253	5
	Checked	Confidence	Sequence	Modifications	Contaminant	Qvality PEP	Qvality q-value	# Protein Groups	# Proteins	# PSMs	Master Protein Accessions	# Missed Cleavages	Theo. MH+ [Da]	XCorr Sequest HT	Confidence Sequest HT	Percolator q-Value Sequest HT	Percolator PEP Sequest HT
	FALSE	High	YLDSDHFSVPQGK		FALSE	0.0340665	0	1	2	1	A0A1S3XWU4	0	1492.71	1.82724	High	0	0.01512
	FALSE	High	SDDFVSLCGPVVDDVK	1xCarbamidomethyl [C8]	FALSE	0.0266502	0	1	2	2	A0A1S3XWU4	0	1751.82	1.96416	High	0	0.01299
	FALSE	High	YLDSDHFSVPQGKR		FALSE	0.0437404	0	1	2	1	A0A1S3XWU4	1	1648.81	2.24058	High	0	0.02027
	FALSE	High	AIELVAGKESAIAQVAR		FALSE	0.119045	0.0034908	1	2	1	A0A1S3XWU4	1	1725.99	1.36419	High	0.002358	0.06634
	FALSE	High	NGNFEMPLAK	1xOxidation [M6]	FALSE	0.14772	0.00960422	1	2	1	A0A1S3XWU4	0	1136.54	1.89126	High	0.006377	0.08588
FALSE	Master Protein	A0A1S3YJQ9	nucleolin 1-like isoform X2 OS=Nicotiana tabacum OX=4097 GN=LOC107776783 PE=4 SV=1	FALSE	8.84558	5	5	5	1	667	69.833	5.07	9.10159	5
	Checked	Confidence	Sequence	Modifications	Contaminant	Qvality PEP	Qvality q-value	# Protein Groups	# Proteins	# PSMs	Master Protein Accessions	# Missed Cleavages	Theo. MH+ [Da]	XCorr Sequest HT	Confidence Sequest HT	Percolator q-Value Sequest HT	Percolator PEP Sequest HT
	FALSE	High	SEGTTIFVR		FALSE	0.0208389	0	1	5	1	A0A1S3YJQ9	0	1009.53	2.19521	High	0	0.00847
	FALSE	High	ALELNGQDLLGR		FALSE	0.0106922	0	1	5	1	A0A1S3YJQ9	0	1298.71	2.95645	High	0	0.003879
	FALSE	High	GFDKNEAEDQIR		FALSE	0.0273413	0	1	5	1	A0A1S3YJQ9	1	1421.67	1.91672	High	0	0.0117
	FALSE	High	KDADVEMVDADSSK	1xOxidation [M7]	FALSE	0.0581382	0.0023643	1	2	1	A0A1S3YJQ9	1	1525.67	1.40886	High	0.001656	0.02831
	FALSE	High	SSLEEHFASCGK	1xCarbamidomethyl [C10]	FALSE	0.0896636	0.0034908	1	5	1	A0A1S3YJQ9	0	1351.59	2.03322	High	0.002358	0.04722
FALSE	Master Protein	A0A1S4BG47	Chlorophyll a-b binding protein, chloroplastic OS=Nicotiana tabacum OX=4097 GN=LOC107807889 PE=3 SV=1	FALSE	13.2075	4	5	1	1	265	28.098	5.26	8.91495	4
	Checked	Confidence	Sequence	Modifications	Contaminant	Qvality PEP	Qvality q-value	# Protein Groups	# Proteins	# PSMs	Master Protein Accessions	# Missed Cleavages	Theo. MH+ [Da]	XCorr Sequest HT	Confidence Sequest HT	Percolator q-Value Sequest HT	Percolator PEP Sequest HT
	FALSE	High	TVAKPVASSSPWYGPDR		FALSE	0.0065615	0	1	5	2	A0A1S4BG47	0	1817.92	2.43347	High	0	0.002197
	FALSE	High	FGEAVWFK		FALSE	0.0249336	0	4	26	1	A0A1S3YPE9; A0A1S4BG47; A0A1S3Y100; A0A1S3Y820	0	983.499	2.30748	High	0	0.01048
	FALSE	High	ELEVIHCR	1xCarbamidomethyl [C7]	FALSE	0.0417802	0	4	27	1	A0A1S3YPE9; A0A1S4BG47; A0A1S3Y100; A0A1S3Y820	0	1055.53	2.04981	High	0	0.01921
	FALSE	High	NRELEVIHCR	1xCarbamidomethyl [C9]	FALSE	0.0693945	0.0034908	4	27	1	A0A1S3YPE9; A0A1S4BG47; A0A1S3Y100; A0A1S3Y820	1	1325.67	2.12418	High	0.002358	0.03498
FALSE	Master Protein	A0A1S4C0B3	Tubulin beta chain OS=Nicotiana tabacum OX=4097 GN=LOC107813801 PE=3 SV=1	FALSE	11.036	3	7	2	1	444	49.846	4.89	8.80745	3
	Checked	Confidence	Sequence	Modifications	Contaminant	Qvality PEP	Qvality q-value	# Protein Groups	# Proteins	# PSMs	Master Protein Accessions	# Missed Cleavages	Theo. MH+ [Da]	XCorr Sequest HT	Confidence Sequest HT	Percolator q-Value Sequest HT	Percolator PEP Sequest HT
	FALSE	High	YNGDSDLQLER		FALSE	0.0309136	0	1	4	1	A0A1S4C0B3	0	1309.6	1.37143	High	0	0.01348
	FALSE	High	SGPFGQIFRPDNFVFGQSGAGNNWAK		FALSE	0.00161896	0	1	2	1	A0A1S4C0B3	0	2798.34	1.57148	High	0	0.0004257
	FALSE	High	EVDEQMLNVQNK	1xOxidation [M6]	FALSE	0.00604324	0	2	16	6	A0A0S0N610; A0A1S4C0B3	0	1462.68	2.7401	High	0	0.001989
	FALSE	High	EVDEQMINVQNK		FALSE	0.0184253	0	2	16	4	A0A0S0N610; A0A1S4C0B3	0	1446.69	2.24231	High	0	0.02362
FALSE	Master Protein	A0A1S4A7P5	14-3-3-like protein A OS=Nicotiana tabacum OX=4097 GN=LOC107794654 PE=3 SV=1	FALSE	14.1176	4	5	4	1	255	28.661	4.81	8.79221	4
	Checked	Confidence	Sequence	Modifications	Contaminant	Qvality PEP	Qvality q-value	# Protein Groups	# Proteins	# PSMs	Master Protein Accessions	# Missed Cleavages	Theo. MH+ [Da]	XCorr Sequest HT	Confidence Sequest HT	Percolator q-Value Sequest HT	Percolator PEP Sequest HT
	FALSE	High	DSTLIMQLLR	1xOxidation [M6]	FALSE	0.0413565	0	1	30	1	A0A1S4A7P5	0	1205.66	2.8193	High	0	0.01903
	FALSE	High	EAAENTLSAYK		FALSE	0.0241788	0	1	5	2	A0A1S4A7P5	0	1196.58	2.01592	High	0.005727	0.07158
	FALSE	High	MKGDYYR	1xOxidation [M1]	FALSE	0.0865762	0.0034908	1	21	1	A0A1S4A7P5	1	948.424	1.56632	High	0.002358	0.0454
	FALSE	High	NLLSVAYK		FALSE	0.117874	0.0034908	1	18	1	A0A1S4A7P5	0	907.525	2.09355	High	0.002358	0.06548
FALSE	Master Protein	A0A1S3ZY31	Elongation factor 1-alpha OS=Nicotiana tabacum OX=4097 GN=LOC107791623 PE=3 SV=1	FALSE	7.60626	3	5	3	1	447	49.259	9.13	8.60574	3
	Checked	Confidence	Sequence	Modifications	Contaminant	Qvality PEP	Qvality q-value	# Protein Groups	# Proteins	# PSMs	Master Protein Accessions	# Missed Cleavages	Theo. MH+ [Da]	XCorr Sequest HT	Confidence Sequest HT	Percolator q-Value Sequest HT	Percolator PEP Sequest HT
	FALSE	High	STTTGHLIYK		FALSE	0.035669	0	1	9	2	A0A1S3ZY31	0	1120.6	2.62431	High	0	0.01595
	FALSE	High	GFVASNSKDDPAK		FALSE	0.0861436	0.0034908	1	6	2	A0A1S3ZY31	1	1335.65	2.02271	High	0.006852	0.08926
	FALSE	High	IGGIGTVPVGR		FALSE	0.128177	0.00851845	1	8	1	A0A1S3ZY31	0	1025.61	1.24899	High	0.005727	0.07257
FALSE	Master Protein	A0A1S3YYA2	subtilisin-like protease SBT1.9 OS=Nicotiana tabacum OX=4097 GN=LOC107780755 PE=3 SV=1	FALSE	12.0104	6	10	1	1	766	82.672	8.07	8.58823	6
	Checked	Confidence	Sequence	Modifications	Contaminant	Qvality PEP	Qvality q-value	# Protein Groups	# Proteins	# PSMs	Master Protein Accessions	# Missed Cleavages	Theo. MH+ [Da]	XCorr Sequest HT	Confidence Sequest HT	Percolator q-Value Sequest HT	Percolator PEP Sequest HT
	FALSE	High	AATPLDMGAGHVDPNR	1xOxidation [M7]	FALSE	0.0455588	0	2	3	1	A0A1S3YYA2; D2CNC6	0	1637.77	2.08224	High	0	0.02125
	FALSE	High	TLADCNSEELLSQLSDPER	1xCarbamidomethyl [C5]	FALSE	0.0192959	0	2	3	3	A0A1S3YYA2; D2CNC6	0	2177	1.91493	High	0.005727	0.07386
	FALSE	High	GVLVSASAGNR		FALSE	0.0261099	0	2	5	2	A0A1S3YYA2; D2CNC6	0	1030.56	2.42404	High	0	0.01105
	FALSE	High	AATPLDMGAGHVDPNR		FALSE	0.0587303	0.0023643	2	3	1	A0A1S3YYA2; D2CNC6	0	1621.78	1.97813	High	0.001656	0.02868
	FALSE	High	GVSHFGYAPGTAR		FALSE	0.0819306	0.0034908	2	2	1	A0A1S3YYA2; D2CNC6	0	1319.65	1.52969	High	0.002358	0.04244
	FALSE	High	DTDGHGTHVASIAAGNFAK		FALSE	0.0718876	0.0034908	1	1	1	A0A1S3YYA2	0	1868.89	1.03802	High	0.002358	0.03634
	FALSE	High	SATFPNPGVVINKK		FALSE	0.145577	0.00960422	2	3	1	A0A1S3YYA2; D2CNC6	1	1471.83	1.26212	High	0.006377	0.08446
FALSE	Master Protein	A0A1S4ANB9	(S)-2-hydroxy-acid oxidase OS=Nicotiana tabacum OX=4097 GN=LOC107799508 PE=3 SV=1	FALSE	10.2426	3	4	3	1	371	40.556	9	8.38913	3
	Checked	Confidence	Sequence	Modifications	Contaminant	Qvality PEP	Qvality q-value	# Protein Groups	# Proteins	# PSMs	Master Protein Accessions	# Missed Cleavages	Theo. MH+ [Da]	XCorr Sequest HT	Confidence Sequest HT	Percolator q-Value Sequest HT	Percolator PEP Sequest HT
	FALSE	High	AIALTVDTPR		FALSE	0.0239323	0	1	9	2	A0A1S4ANB9	0	1056.6	2.4025	High	0	0.01107
	FALSE	High	MDQASDSGLASYVAGQIDR	1xOxidation [M1]	FALSE	0.000116145	0	1	1	1	A0A1S4ANB9	0	1999.9	2.13609	High	0	1.949e-05
	FALSE	High	GVLTAEDAR		FALSE	0.135288	0.00960422	1	9	1	A0A1S4ANB9	0	931.484	1.89631	High	0.006377	0.07733
FALSE	Master Protein	A0A1S4DGG8	GDSL esterase/lipase APG-like OS=Nicotiana tabacum OX=4097 GN=LOC107829515 PE=3 SV=1	FALSE	14.4068	4	5	1	1	354	38.192	8.13	8.38829	4
	Checked	Confidence	Sequence	Modifications	Contaminant	Qvality PEP	Qvality q-value	# Protein Groups	# Proteins	# PSMs	Master Protein Accessions	# Missed Cleavages	Theo. MH+ [Da]	XCorr Sequest HT	Confidence Sequest HT	Percolator q-Value Sequest HT	Percolator PEP Sequest HT
	FALSE	High	NLLIGTNFASAAAGYDDK		FALSE	0.0469713	0	2	2	1	A0A1S4DGG8; A0A1S3XW44	0	1840.91	1.74069	High	0	0.0221
	FALSE	High	SPSDHGFTEANR		FALSE	0.00230908	0	2	2	2	A0A1S4DGG8; A0A1S3XW44	0	1317.58	2.29268	High	0	0.0006453
	FALSE	High	INTDAQQFNKK		FALSE	0.0624091	0.0023643	2	2	1	A0A1S4DGG8; A0A1S3XW44	1	1306.67	2.10147	High	0.001656	0.03077
	FALSE	High	MNSAATQLQK		FALSE	0.110529	0.0034908	1	1	1	A0A1S4DGG8	0	1091.55	2.25345	High	0.002358	0.06074
FALSE	Master Protein	A0A1S4AE85	heat shock 70 kDa protein OS=Nicotiana tabacum OX=4097 GN=LOC107796657 PE=3 SV=1	FALSE	7.33945	4	5	1	1	654	71.84	5.43	8.33213	4
	Checked	Confidence	Sequence	Modifications	Contaminant	Qvality PEP	Qvality q-value	# Protein Groups	# Proteins	# PSMs	Master Protein Accessions	# Missed Cleavages	Theo. MH+ [Da]	XCorr Sequest HT	Confidence Sequest HT	Percolator q-Value Sequest HT	Percolator PEP Sequest HT
	FALSE	High	TTPSYVAFTDTER		FALSE	0.0393008	0	2	5	1	A0A1S4B3H0; A0A1S4AE85	0	1487.7	1.2985	High	0	0.01791
	FALSE	High	ATAGDTHLGGEDFDNR		FALSE	0.0143285	0	4	11	2	A0A1S4B3H0; I7GVS5; A0A1S4AE85; A0A1S4AP80	0	1675.73	2.37117	High	0	0.005468
	FALSE	High	NKITITNDKGR		FALSE	0.103105	0.0034908	4	13	1	A0A1S4B3H0; I7GVS5; A0A1S4AE85; A0A1S4AP80	2	1259.71	2.01772	High	0.002358	0.05599
	FALSE	High	LSKEEIER		FALSE	0.13864	0.00960422	1	4	1	A0A1S4AE85	1	1003.54	2.13623	High	0.006377	0.07943
FALSE	Master Protein	A0A1S4CK04	ATP synthase subunit beta OS=Nicotiana tabacum OX=4097 GN=LOC107819718 PE=3 SV=1	FALSE	8.39286	4	5	3	1	560	59.776	6.19	8.32249	4
	Checked	Confidence	Sequence	Modifications	Contaminant	Qvality PEP	Qvality q-value	# Protein Groups	# Proteins	# PSMs	Master Protein Accessions	# Missed Cleavages	Theo. MH+ [Da]	XCorr Sequest HT	Confidence Sequest HT	Percolator q-Value Sequest HT	Percolator PEP Sequest HT
	FALSE	High	TIAMDGTEGLVR		FALSE	0.0232076	0	1	4	1	A0A1S4CK04	0	1262.64	1.60627	High	0	0.009602
	FALSE	High	IGLFGGAGVGK		FALSE	0.0116679	0	2	6	2	A0A1S4CK04; A0A140G1S2	0	975.562	2.46294	High	0	0.005583
	FALSE	High	VVDLLAPYQR		FALSE	0.0244279	0	1	3	1	A0A1S4CK04	0	1173.66	2.24642	High	0	0.01023
	FALSE	High	VLNTGSPITVPVGR		FALSE	0.106755	0.0034908	1	4	1	A0A1S4CK04	0	1409.81	1.41438	High	0.002358	0.05839
FALSE	Master Protein	A0A140G1P2	Photosystem II protein D1 OS=Nicotiana tabacum OX=4097 GN=psbA PE=3 SV=1	FALSE	9.91501	3	7	3	1	353	38.925	5.25	8.27748	3
	Checked	Confidence	Sequence	Modifications	Contaminant	Qvality PEP	Qvality q-value	# Protein Groups	# Proteins	# PSMs	Master Protein Accessions	# Missed Cleavages	Theo. MH+ [Da]	XCorr Sequest HT	Confidence Sequest HT	Percolator q-Value Sequest HT	Percolator PEP Sequest HT
	FALSE	High	VINTWADIINR		FALSE	0.00311212	0	1	1	1	A0A140G1P2	0	1314.72	2.94524	High	0	0.0009137
	FALSE	High	ANLGMEVMHER		FALSE	0.0227367	0	1	1	2	A0A140G1P2	0	1286.6	1.70777	High	0.005727	0.07199
	FALSE	High	ETTENESANEGYR		FALSE	0.00486914	0	1	1	2	A0A140G1P2	0	1499.62	1.94859	High	0	0.001548
	FALSE	High	ANLGMEVMHER	1xOxidation [M]	FALSE	0.0683519	0.0034908	1	1	2	A0A140G1P2	0	1302.59	1.67588	High	0.002358	0.03431
FALSE	Master Protein	A0A1S3Y100	Chlorophyll a-b binding protein, chloroplastic OS=Nicotiana tabacum OX=4097 GN=LOC107770844 PE=3 SV=1	FALSE	13.1086	5	5	2	1	267	28.335	5.66	8.21223	5
	Checked	Confidence	Sequence	Modifications	Contaminant	Qvality PEP	Qvality q-value	# Protein Groups	# Proteins	# PSMs	Master Protein Accessions	# Missed Cleavages	Theo. MH+ [Da]	XCorr Sequest HT	Confidence Sequest HT	Percolator q-Value Sequest HT	Percolator PEP Sequest HT
	FALSE	High	FGEAVWFK		FALSE	0.0249336	0	4	26	1	A0A1S3YPE9; A0A1S4BG47; A0A1S3Y100; A0A1S3Y820	0	983.499	2.30748	High	0	0.01048
	FALSE	High	ELEVIHCR	1xCarbamidomethyl [C7]	FALSE	0.0417802	0	4	27	1	A0A1S3YPE9; A0A1S4BG47; A0A1S3Y100; A0A1S3Y820	0	1055.53	2.04981	High	0	0.01921
	FALSE	High	AKPVSSGSPWYGPDRVK		FALSE	0.0541535	0	1	10	1	A0A1S3Y100	1	1830.95	1.73076	High	0	0.02609
	FALSE	High	AKPVSSGSPWYGPDR		FALSE	0.0325352	0	1	10	1	A0A1S3Y100	0	1603.79	1.28059	High	0	0.01432
	FALSE	High	NRELEVIHCR	1xCarbamidomethyl [C9]	FALSE	0.0693945	0.0034908	4	27	1	A0A1S3YPE9; A0A1S4BG47; A0A1S3Y100; A0A1S3Y820	1	1325.67	2.12418	High	0.002358	0.03498
FALSE	Master Protein	A0A1S3Y2I1	Fructose-bisphosphate aldolase OS=Nicotiana tabacum OX=4097 GN=LOC107771489 PE=3 SV=1	FALSE	5.02513	3	6	1	1	398	42.789	6.79	8.19539	3
	Checked	Confidence	Sequence	Modifications	Contaminant	Qvality PEP	Qvality q-value	# Protein Groups	# Proteins	# PSMs	Master Protein Accessions	# Missed Cleavages	Theo. MH+ [Da]	XCorr Sequest HT	Confidence Sequest HT	Percolator q-Value Sequest HT	Percolator PEP Sequest HT
	FALSE	High	ANSLAQLGK		FALSE	0.0221613	0	2	8	2	A0A1S3Y2I1; A0A1S4BD66	0	901.51	2.37947	High	0	0.00911
	FALSE	High	AKANSLAQLGK		FALSE	0.0340665	0	2	8	2	A0A1S3Y2I1; A0A1S4BD66	1	1100.64	1.58831	High	0.006377	0.08514
	FALSE	High	AAQDALLTR		FALSE	0.0690452	0.0034908	1	2	2	A0A1S3Y2I1	0	958.532	2.03783	High	0.002358	0.03465
FALSE	Master Protein	A0A1S3ZEH0	Serine hydroxymethyltransferase OS=Nicotiana tabacum OX=4097 GN=LOC107785928 PE=3 SV=1	FALSE	7.33591	3	5	3	1	518	57.173	8.54	8.125	3
	Checked	Confidence	Sequence	Modifications	Contaminant	Qvality PEP	Qvality q-value	# Protein Groups	# Proteins	# PSMs	Master Protein Accessions	# Missed Cleavages	Theo. MH+ [Da]	XCorr Sequest HT	Confidence Sequest HT	Percolator q-Value Sequest HT	Percolator PEP Sequest HT
	FALSE	High	LNESTGYIDYDQLEK		FALSE	0.00103468	0	1	5	2	A0A1S3ZEH0	0	1787.83	2.87688	High	0	0.001597
	FALSE	High	AYQEQCLSNCSK	2xCarbamidomethyl [C6; C10]	FALSE	0.0296742	0	1	2	2	A0A1S3ZEH0	0	1487.63	1.53974	High	0	0.01285
	FALSE	High	LIVAGASAYAR		FALSE	0.131365	0.00851845	1	7	1	A0A1S3ZEH0	0	1091.62	2.42253	High	0.005727	0.07443
FALSE	Master Protein	A0A140G1S8	Cytochrome f OS=Nicotiana tabacum OX=4097 GN=petA PE=3 SV=1	FALSE	13.125	3	4	3	1	320	35.224	9.07	7.50182	3
	Checked	Confidence	Sequence	Modifications	Contaminant	Qvality PEP	Qvality q-value	# Protein Groups	# Proteins	# PSMs	Master Protein Accessions	# Missed Cleavages	Theo. MH+ [Da]	XCorr Sequest HT	Confidence Sequest HT	Percolator q-Value Sequest HT	Percolator PEP Sequest HT
	FALSE	High	GGYEITITDASDGR		FALSE	0.0192959	0	1	1	1	A0A140G1S8	0	1454.68	1.43263	High	0	0.007745
	FALSE	High	SNNTVYNATAAGIVSK		FALSE	0.0379221	0	1	1	1	A0A140G1S8	0	1609.82	2.06007	High	0	0.01717
	FALSE	High	NILVIGPVPGQK		FALSE	0.030443	0	1	1	2	A0A140G1S8	0	1234.75	2.78468	High	0	0.01327
FALSE	Master Protein	A0A1S3YQR9	Fructose-bisphosphate aldolase OS=Nicotiana tabacum OX=4097 GN=LOC107778620 PE=3 SV=1	FALSE	4.02145	2	3	2	1	373	39.833	7.02	7.38974	2
	Checked	Confidence	Sequence	Modifications	Contaminant	Qvality PEP	Qvality q-value	# Protein Groups	# Proteins	# PSMs	Master Protein Accessions	# Missed Cleavages	Theo. MH+ [Da]	XCorr Sequest HT	Confidence Sequest HT	Percolator q-Value Sequest HT	Percolator PEP Sequest HT
	FALSE	High	GILAADESTGTIGK		FALSE	0.0111982	0	1	7	2	A0A1S3YQR9	0	1332.7	2.76752	High	0	0.004106
	FALSE	High	GILAADESTGTIGKR		FALSE	0.00925943	0	1	7	1	A0A1S3YQR9	1	1488.8	2.69219	High	0	0.003275
FALSE	Master Protein	A0A1S4AIC6	beta-glucosidase 44-like OS=Nicotiana tabacum OX=4097 GN=LOC107797996 PE=3 SV=1	FALSE	6.99029	3	3	3	1	515	59.314	9.07	7.28128	3
	Checked	Confidence	Sequence	Modifications	Contaminant	Qvality PEP	Qvality q-value	# Protein Groups	# Proteins	# PSMs	Master Protein Accessions	# Missed Cleavages	Theo. MH+ [Da]	XCorr Sequest HT	Confidence Sequest HT	Percolator q-Value Sequest HT	Percolator PEP Sequest HT
	FALSE	High	LSFDTGGLSR		FALSE	0.00041614	0	1	3	1	A0A1S4AIC6	0	1052.54	2.70393	High	0	8.696e-05
	FALSE	High	VVAALGYDTGFFAPGR		FALSE	0.02149	0	1	3	1	A0A1S4AIC6	0	1640.84	1.64525	High	0	0.008791
	FALSE	High	GKADNYAAQR		FALSE	0.00925943	0	1	3	1	A0A1S4AIC6	1	1093.54	2.9321	High	0	0.003275
FALSE	Master Protein	A0A1S3XQU9	Pectin acetylesterase OS=Nicotiana tabacum OX=4097 GN=LOC107767541 PE=3 SV=1	FALSE	10.9453	3	4	3	1	402	44.465	8.73	7.00976	3
	Checked	Confidence	Sequence	Modifications	Contaminant	Qvality PEP	Qvality q-value	# Protein Groups	# Proteins	# PSMs	Master Protein Accessions	# Missed Cleavages	Theo. MH+ [Da]	XCorr Sequest HT	Confidence Sequest HT	Percolator q-Value Sequest HT	Percolator PEP Sequest HT
	FALSE	High	YCDGSSFTGDVEAVDPK	1xCarbamidomethyl [C2]	FALSE	0.000671551	0	1	1	1	A0A1S3XQU9	0	1846.78	2.29673	High	0	0.0001522
	FALSE	High	GAVCLDGSPPAYHFDK	1xCarbamidomethyl [C4]	FALSE	0.0611585	0.0023643	1	2	1	A0A1S3XQU9	0	1733.8	1.44017	High	0.001656	0.03018
	FALSE	High	NILAPGVADPR		FALSE	0.115566	0.0034908	1	2	2	A0A1S3XQU9	0	1122.63	2.60086	High	0.006377	0.08739
FALSE	Master Protein	A0A1S4AW82	ribulose bisphosphate carboxylase/oxygenase activase 1, chloroplastic-like isoform X1 OS=Nicotiana tabacum OX=4097 GN=LOC107802027 PE=4 SV=1	FALSE	13.3612	5	6	1	1	479	52.605	7.28	6.75512	5
	Checked	Confidence	Sequence	Modifications	Contaminant	Qvality PEP	Qvality q-value	# Protein Groups	# Proteins	# PSMs	Master Protein Accessions	# Missed Cleavages	Theo. MH+ [Da]	XCorr Sequest HT	Confidence Sequest HT	Percolator q-Value Sequest HT	Percolator PEP Sequest HT
	FALSE	High	LLEYGNMLVQEQENVK	1xOxidation [M7]	FALSE	0.0563965	0	3	8	1	A0A1S4AK62; A0A1S4AKW3; A0A1S4AW82	0	1922.95	1.5473	High	0	0.02733
	FALSE	High	KGNMCCLFINDLDAGAGR	1xOxidation [M4]; 2xCarbamidomethyl [C5; C6]	FALSE	0.0437404	0	3	7	1	A0A1S4AK62; A0A1S4AKW3; A0A1S4AW82	1	2027.91	2.64021	High	0	0.0203
	FALSE	High	GLVADFSDDQQDITR		FALSE	0.0831731	0.0034908	1	2	1	A0A1S4AW82	0	1679.79	1.56975	High	0.002358	0.04326
	FALSE	High	GNMCCLFINDLDAGAGR	1xOxidation [M3]; 2xCarbamidomethyl [C4; C5]	FALSE	0.114428	0.0034908	3	7	1	A0A1S4AK62; A0A1S4AKW3; A0A1S4AW82	0	1899.81	0.812787	High	0.002358	0.06336
	FALSE	High	LLNSFDGPPTFEQPK		FALSE	0.105176	0.0034908	3	8	2	A0A1S4AK62; A0A1S4AKW3; A0A1S4AW82	0	1689.85	2.23541	High	0.002358	0.05722
FALSE	Master Protein	A0A1S3YPY3	subtilisin-like protease SBT1.8 OS=Nicotiana tabacum OX=4097 GN=LOC107778373 PE=4 SV=1	FALSE	13.1175	5	6	2	1	587	62.236	7.99	6.57202	5
	Checked	Confidence	Sequence	Modifications	Contaminant	Qvality PEP	Qvality q-value	# Protein Groups	# Proteins	# PSMs	Master Protein Accessions	# Missed Cleavages	Theo. MH+ [Da]	XCorr Sequest HT	Confidence Sequest HT	Percolator q-Value Sequest HT	Percolator PEP Sequest HT
	FALSE	High	NAPIVASFSSR		FALSE	0.0038828	0	2	3	1	A0A1S4BYP6; A0A1S3YPY3	0	1148.61	1.86753	High	0	0.001184
	FALSE	High	DAGGVGMILINNPNDGVTK	1xOxidation [M7]	FALSE	0.0467329	0	1	1	1	A0A1S3YPY3	0	1900.94	1.31312	High	0	0.02188
	FALSE	High	GILVSCSAGNSGPSQR	1xCarbamidomethyl [C6]	FALSE	0.00265325	0	2	2	2	A0A1S4BYP6; A0A1S3YPY3	0	1589.77	2.64452	High	0	0.0007587
	FALSE	High	SIPEAQLNYPSFSIR		FALSE	0.0933219	0.0034908	1	2	1	A0A1S3YPY3	0	1721.89	1.24421	High	0.002358	0.04976
	FALSE	High	LGNKEEFEGESAYHPK		FALSE	0.103619	0.0034908	2	2	1	A0A1S4BYP6; A0A1S3YPY3	1	1834.86	1.24337	High	0.002358	0.05622
FALSE	Master Protein	A0A140G1R2	Photosystem I P700 chlorophyll a apoprotein A2 OS=Nicotiana tabacum OX=4097 GN=psaB PE=3 SV=1	FALSE	3.54223	2	3	2	1	734	82.357	7.24	6.50349	2
	Checked	Confidence	Sequence	Modifications	Contaminant	Qvality PEP	Qvality q-value	# Protein Groups	# Proteins	# PSMs	Master Protein Accessions	# Missed Cleavages	Theo. MH+ [Da]	XCorr Sequest HT	Confidence Sequest HT	Percolator q-Value Sequest HT	Percolator PEP Sequest HT
	FALSE	High	DYNPEQNEDNVLAR		FALSE	0.0123461	0	1	2	2	A0A140G1R2	0	1676.75	2.5078	High	0	0.004602
	FALSE	High	FSQGLAQDPTTR		FALSE	0.0844339	0.0034908	1	1	1	A0A140G1R2	0	1320.65	2.00662	High	0.002358	0.04402
FALSE	Master Protein	A0A1S3X0Y5	Ferredoxin--NADP reductase, chloroplastic OS=Nicotiana tabacum OX=4097 GN=LOC107760150 PE=3 SV=1	FALSE	2.76243	1	2	1	1	362	40.281	8.38	6.39165	1
	Checked	Confidence	Sequence	Modifications	Contaminant	Qvality PEP	Qvality q-value	# Protein Groups	# Proteins	# PSMs	Master Protein Accessions	# Missed Cleavages	Theo. MH+ [Da]	XCorr Sequest HT	Confidence Sequest HT	Percolator q-Value Sequest HT	Percolator PEP Sequest HT
	FALSE	High	KQDEGVVVNK		FALSE	0.00186027	0	1	2	2	A0A1S3X0Y5	1	1115.61	3.51006	High	0	0.001497
FALSE	Master Protein	A0A1S4BD66	Fructose-bisphosphate aldolase OS=Nicotiana tabacum OX=4097 GN=LOC107807065 PE=3 SV=1	FALSE	5.30303	3	5	1	1	396	42.732	7.18	6.3055	3
	Checked	Confidence	Sequence	Modifications	Contaminant	Qvality PEP	Qvality q-value	# Protein Groups	# Proteins	# PSMs	Master Protein Accessions	# Missed Cleavages	Theo. MH+ [Da]	XCorr Sequest HT	Confidence Sequest HT	Percolator q-Value Sequest HT	Percolator PEP Sequest HT
	FALSE	High	ANSLAQLGK		FALSE	0.0221613	0	2	8	2	A0A1S3Y2I1; A0A1S4BD66	0	901.51	2.37947	High	0	0.00911
	FALSE	High	AKANSLAQLGK		FALSE	0.0340665	0	2	8	2	A0A1S3Y2I1; A0A1S4BD66	1	1100.64	1.58831	High	0.006377	0.08514
	FALSE	High	SAAYYQQGAR		FALSE	0.142764	0.00960422	1	5	1	A0A1S4BD66	0	1114.53	2.08141	High	0.006377	0.08224
FALSE	Master Protein	A0A1S3YQ87	photosystem II 22 kDa protein, chloroplastic OS=Nicotiana tabacum OX=4097 GN=LOC107778533 PE=4 SV=1	FALSE	10.5839	2	3	2	1	274	28.957	8.22	6.25423	2
	Checked	Confidence	Sequence	Modifications	Contaminant	Qvality PEP	Qvality q-value	# Protein Groups	# Proteins	# PSMs	Master Protein Accessions	# Missed Cleavages	Theo. MH+ [Da]	XCorr Sequest HT	Confidence Sequest HT	Percolator q-Value Sequest HT	Percolator PEP Sequest HT
	FALSE	High	FIDDPAPPTGLDK		FALSE	0.0133347	0	1	2	1	A0A1S3YQ87	0	1385.69	1.87604	High	0	0.00502
	FALSE	High	SALGLSEGGPLFGFTK		FALSE	0.0292223	0	1	1	2	A0A1S3YQ87	0	1580.83	2.33246	High	0	0.01259
FALSE	Master Protein	P68158	Elongation factor Tu, chloroplastic OS=Nicotiana tabacum OX=4097 GN=TUFA PE=3 SV=1	FALSE	8.159	3	4	3	1	478	51.924	6.81	6.23741	3
	Checked	Confidence	Sequence	Modifications	Contaminant	Qvality PEP	Qvality q-value	# Protein Groups	# Proteins	# PSMs	Master Protein Accessions	# Missed Cleavages	Theo. MH+ [Da]	XCorr Sequest HT	Confidence Sequest HT	Percolator q-Value Sequest HT	Percolator PEP Sequest HT
	FALSE	High	KYDEIDAAPEER		FALSE	0.000438115	0	1	2	2	P68158	1	1435.67	2.47118	High	0	9.209e-05
	FALSE	High	IGDTVDIVGLKDTR		FALSE	0.0587303	0.0023643	1	1	1	P68158	1	1501.82	2.04231	High	0.001656	0.02861
	FALSE	High	EGGKTVGAGVIQK		FALSE	0.107287	0.0034908	1	3	1	P68158	1	1243.7	1.72392	High	0.002358	0.05868
FALSE	Master Protein	A0A1S3Z1F3	ferredoxin-dependent glutamate synthase, chloroplastic-like OS=Nicotiana tabacum OX=4097 GN=LOC107781744 PE=3 SV=1	FALSE	1.5625	2	3	2	1	1536	167.721	6.58	6.02668	2
	Checked	Confidence	Sequence	Modifications	Contaminant	Qvality PEP	Qvality q-value	# Protein Groups	# Proteins	# PSMs	Master Protein Accessions	# Missed Cleavages	Theo. MH+ [Da]	XCorr Sequest HT	Confidence Sequest HT	Percolator q-Value Sequest HT	Percolator PEP Sequest HT
	FALSE	High	LIGEANDYVGK		FALSE	0.0415678	0	1	2	1	A0A1S3Z1F3	0	1178.61	2.57551	High	0	0.01913
	FALSE	High	GLQNGDTATSAIK		FALSE	0.0367785	0	1	2	2	A0A1S3Z1F3	0	1275.65	1.78703	High	0	0.0165
FALSE	Master Protein	A0A1S3ZIH3	GDSL esterase/lipase At5g45670-like OS=Nicotiana tabacum OX=4097 GN=LOC107787239 PE=3 SV=1	FALSE	7.08447	2	4	2	1	367	40.699	5.16	5.6082	2
	Checked	Confidence	Sequence	Modifications	Contaminant	Qvality PEP	Qvality q-value	# Protein Groups	# Proteins	# PSMs	Master Protein Accessions	# Missed Cleavages	Theo. MH+ [Da]	XCorr Sequest HT	Confidence Sequest HT	Percolator q-Value Sequest HT	Percolator PEP Sequest HT
	FALSE	High	GIVDDFNSNTPDAK		FALSE	0.0422082	0	1	2	2	A0A1S3ZIH3	0	1492.69	1.92291	High	0	0.0195
	FALSE	High	GVNYASAAAGIR		FALSE	0.00334459	0	1	3	2	A0A1S3ZIH3	0	1149.6	2.02317	High	0	0.0009985
FALSE	Master Protein	A0A1S4B3Y9	chloroplast stem-loop binding protein of 41 kDa a, chloroplastic-like OS=Nicotiana tabacum OX=4097 GN=LOC107804230 PE=4 SV=1	FALSE	2.46305	1	2	1	1	406	43.927	7.27	5.52857	1
	Checked	Confidence	Sequence	Modifications	Contaminant	Qvality PEP	Qvality q-value	# Protein Groups	# Proteins	# PSMs	Master Protein Accessions	# Missed Cleavages	Theo. MH+ [Da]	XCorr Sequest HT	Confidence Sequest HT	Percolator q-Value Sequest HT	Percolator PEP Sequest HT
	FALSE	High	FSEITGAGGR		FALSE	0.00734732	0	1	2	2	A0A1S4B3Y9	0	994.495	2.98712	High	0	0.002496
FALSE	Master Protein	A0A1S4D357	Histone H4 OS=Nicotiana tabacum OX=4097 GN=LOC107825453 PE=3 SV=1	FALSE	14.966	2	4	2	1	294	32.846	10.96	5.29265	2
	Checked	Confidence	Sequence	Modifications	Contaminant	Qvality PEP	Qvality q-value	# Protein Groups	# Proteins	# PSMs	Master Protein Accessions	# Missed Cleavages	Theo. MH+ [Da]	XCorr Sequest HT	Confidence Sequest HT	Percolator q-Value Sequest HT	Percolator PEP Sequest HT
	FALSE	High	ISGLIYEETR		FALSE	0.00954938	0	1	6	2	A0A1S4D357	0	1180.62	2.76898	High	0	0.00341
	FALSE	High	TVTAMDVVYALK	1xOxidation [M5]	FALSE	0.0284841	0	1	5	2	A0A1S4D357	0	1326.7	1.42155	High	0	0.01223
FALSE	Master Protein	A0A1S3XCQ9	60S ribosomal protein L12 OS=Nicotiana tabacum OX=4097 GN=LOC107763560 PE=3 SV=1	FALSE	9.03614	1	2	1	1	166	17.781	8.69	5.00787	1
	Checked	Confidence	Sequence	Modifications	Contaminant	Qvality PEP	Qvality q-value	# Protein Groups	# Proteins	# PSMs	Master Protein Accessions	# Missed Cleavages	Theo. MH+ [Da]	XCorr Sequest HT	Confidence Sequest HT	Percolator q-Value Sequest HT	Percolator PEP Sequest HT
	FALSE	High	VTGGEVGAASSLAPK		FALSE	0.00528683	0	1	2	2	A0A1S3XCQ9	0	1343.72	3.04737	High	0	0.001703
FALSE	Master Protein	A0A1S4CA17	beta-xylosidase/alpha-L-arabinofuranosidase 2-like OS=Nicotiana tabacum OX=4097 GN=LOC107816752 PE=3 SV=1	FALSE	1.41207	1	2	1	1	779	84.8	7.59	4.99438	1
	Checked	Confidence	Sequence	Modifications	Contaminant	Qvality PEP	Qvality q-value	# Protein Groups	# Proteins	# PSMs	Master Protein Accessions	# Missed Cleavages	Theo. MH+ [Da]	XCorr Sequest HT	Confidence Sequest HT	Percolator q-Value Sequest HT	Percolator PEP Sequest HT
	FALSE	High	AVSNNFATLMR	1xOxidation [M10]	FALSE	0.0190012	0	1	2	2	A0A1S4CA17	0	1239.62	2.61309	High	0	0.007608
FALSE	Master Protein	A0A1S4CFV4	photosystem I reaction center subunit IV A, chloroplastic OS=Nicotiana tabacum OX=4097 GN=LOC107818546 PE=3 SV=1	FALSE	23.6559	1	3	1	1	93	10.078	9.04	4.67565	1
	Checked	Confidence	Sequence	Modifications	Contaminant	Qvality PEP	Qvality q-value	# Protein Groups	# Proteins	# PSMs	Master Protein Accessions	# Missed Cleavages	Theo. MH+ [Da]	XCorr Sequest HT	Confidence Sequest HT	Percolator q-Value Sequest HT	Percolator PEP Sequest HT
	FALSE	High	AAEEAAPPAAAATAEPAEAPVK		FALSE	0.0337202	0	1	1	3	A0A1S4CFV4	0	2033.02	2.56348	High	0.002358	0.04603
FALSE	Master Protein	A0A1S3XRJ7	chaperonin CPN60-like 2, mitochondrial OS=Nicotiana tabacum OX=4097 GN=LOC107767906 PE=3 SV=1	FALSE	1.57068	1	2	1	1	573	60.786	8.31	4.67345	1
	Checked	Confidence	Sequence	Modifications	Contaminant	Qvality PEP	Qvality q-value	# Protein Groups	# Proteins	# PSMs	Master Protein Accessions	# Missed Cleavages	Theo. MH+ [Da]	XCorr Sequest HT	Confidence Sequest HT	Percolator q-Value Sequest HT	Percolator PEP Sequest HT
	FALSE	High	VTDALNATR		FALSE	0.0105829	0	1	1	2	A0A1S3XRJ7	0	960.511	2.56098	High	0	0.01224
FALSE	Master Protein	A0A1S3XGK4	heat shock cognate protein 80-like OS=Nicotiana tabacum OX=4097 GN=LOC107764955 PE=3 SV=1	FALSE	5.5794	3	3	3	1	699	80.117	5.02	4.66146	3
	Checked	Confidence	Sequence	Modifications	Contaminant	Qvality PEP	Qvality q-value	# Protein Groups	# Proteins	# PSMs	Master Protein Accessions	# Missed Cleavages	Theo. MH+ [Da]	XCorr Sequest HT	Confidence Sequest HT	Percolator q-Value Sequest HT	Percolator PEP Sequest HT
	FALSE	High	GIVDSEDLPLNISR		FALSE	0.0474517	0	1	4	1	A0A1S3XGK4	0	1527.8	2.78336	High	0	0.0223
	FALSE	High	EGQNDIYYITGESK		FALSE	0.00814293	0	1	5	1	A0A1S3XGK4	0	1616.74	1.8781	High	0	0.00283
	FALSE	High	KAVENSPFLEK		FALSE	0.0715262	0.0034908	1	7	1	A0A1S3XGK4	1	1261.68	1.50942	High	0.002358	0.0362
FALSE	Master Protein	A0A1S4DBM2	subtilisin-like protease SBT1.2 OS=Nicotiana tabacum OX=4097 GN=LOC107828095 PE=3 SV=1	FALSE	5.92992	3	4	3	1	742	79.593	7.62	4.64237	3
	Checked	Confidence	Sequence	Modifications	Contaminant	Qvality PEP	Qvality q-value	# Protein Groups	# Proteins	# PSMs	Master Protein Accessions	# Missed Cleavages	Theo. MH+ [Da]	XCorr Sequest HT	Confidence Sequest HT	Percolator q-Value Sequest HT	Percolator PEP Sequest HT
	FALSE	High	NAGGVGMILINNPEDGVTK	1xOxidation [M7]	FALSE	0.0269246	0	1	1	1	A0A1S4DBM2	0	1914.96	1.44165	High	0	0.0115
	FALSE	High	GILVSCSAGNR	1xCarbamidomethyl [C6]	FALSE	0.00907103	0	1	2	1	A0A1S4DBM2	0	1133.57	2.35986	High	0	0.003201
	FALSE	High	SAIMTTADTLNLAK	1xOxidation [M4]	FALSE	0.0783095	0.0034908	1	3	2	A0A1S4DBM2	0	1465.76	2.28251	High	0.002358	0.04027
FALSE	Master Protein	A0A1S4BJD8	uncharacterized protein LOC107808928 OS=Nicotiana tabacum OX=4097 GN=LOC107808928 PE=4 SV=1	FALSE	2.7907	1	2	1	1	430	48.181	6.96	4.43973	1
	Checked	Confidence	Sequence	Modifications	Contaminant	Qvality PEP	Qvality q-value	# Protein Groups	# Proteins	# PSMs	Master Protein Accessions	# Missed Cleavages	Theo. MH+ [Da]	XCorr Sequest HT	Confidence Sequest HT	Percolator q-Value Sequest HT	Percolator PEP Sequest HT
	FALSE	High	NIQVVDGSNNLR		FALSE	0.0105829	0	1	2	2	A0A1S4BJD8	0	1328.69	2.2831	High	0	0.003846
FALSE	Master Protein	A0A1S4A023	D-fructose-1,6-bisphosphate 1-phosphohydrolase OS=Nicotiana tabacum OX=4097 GN=LOC107792237 PE=3 SV=1	FALSE	2.91971	1	2	1	1	411	44.575	5.4	4.36488	1
	Checked	Confidence	Sequence	Modifications	Contaminant	Qvality PEP	Qvality q-value	# Protein Groups	# Proteins	# PSMs	Master Protein Accessions	# Missed Cleavages	Theo. MH+ [Da]	XCorr Sequest HT	Confidence Sequest HT	Percolator q-Value Sequest HT	Percolator PEP Sequest HT
	FALSE	High	VLDIQPTEIHQR		FALSE	0.0136815	0	1	2	2	A0A1S4A023	0	1448.79	2.40492	High	0	0.005169
FALSE	Master Protein	A0A1S3YUA1	PSI-F OS=Nicotiana tabacum OX=4097 GN=LOC107779823 PE=3 SV=1	FALSE	5.26316	1	2	1	1	228	25.028	9.36	4.31088	1
	Checked	Confidence	Sequence	Modifications	Contaminant	Qvality PEP	Qvality q-value	# Protein Groups	# Proteins	# PSMs	Master Protein Accessions	# Missed Cleavages	Theo. MH+ [Da]	XCorr Sequest HT	Confidence Sequest HT	Percolator q-Value Sequest HT	Percolator PEP Sequest HT
	FALSE	High	EYLNGELTDPNF		FALSE	0.00687228	0	1	2	2	A0A1S3YUA1	0	1411.64	2.15787	High	0	0.00231
FALSE	Master Protein	A0A1S4BYQ0	Glyceraldehyde-3-phosphate dehydrogenase OS=Nicotiana tabacum OX=4097 GN=LOC107813294 PE=3 SV=1	FALSE	16.9139	4	4	4	1	337	36.614	7.52	4.29749	4
	Checked	Confidence	Sequence	Modifications	Contaminant	Qvality PEP	Qvality q-value	# Protein Groups	# Proteins	# PSMs	Master Protein Accessions	# Missed Cleavages	Theo. MH+ [Da]	XCorr Sequest HT	Confidence Sequest HT	Percolator q-Value Sequest HT	Percolator PEP Sequest HT
	FALSE	High	GILGYTEDDVVSTDFVGDNR		FALSE	0.0369667	0	1	1	1	A0A1S4BYQ0	0	2172.01	1.35626	High	0	0.01667
	FALSE	High	AASFNIIPSSTGAAK		FALSE	0.0217115	0	1	4	1	A0A1S4BYQ0	0	1434.76	2.38184	High	0	0.008883
	FALSE	High	DAPMFVVGVNEK	1xOxidation [M4]	FALSE	0.113301	0.0034908	1	5	1	A0A1S4BYQ0	0	1321.65	1.40353	High	0.002358	0.06233
	FALSE	High	AAIKEESEGK		FALSE	0.131365	0.00851845	1	5	1	A0A1S4BYQ0	1	1061.55	1.91565	High	0.006377	0.07473
FALSE	Master Protein	A0A1S3XCK8	Malate dehydrogenase OS=Nicotiana tabacum OX=4097 GN=LOC107763505 PE=3 SV=1	FALSE	3.61446	1	2	1	1	332	35.506	6.54	4.27068	1
	Checked	Confidence	Sequence	Modifications	Contaminant	Qvality PEP	Qvality q-value	# Protein Groups	# Proteins	# PSMs	Master Protein Accessions	# Missed Cleavages	Theo. MH+ [Da]	XCorr Sequest HT	Confidence Sequest HT	Percolator q-Value Sequest HT	Percolator PEP Sequest HT
	FALSE	High	MELVDAAFPLLK	1xOxidation [M1]	FALSE	0.102593	0.0034908	1	5	2	A0A1S3XCK8	0	1362.73	2.16909	High	0.002358	0.05565
FALSE	Master Protein	A0A1S4ASN6	protein EXORDIUM-like OS=Nicotiana tabacum OX=4097 GN=LOC107800943 PE=3 SV=1	FALSE	4.38871	1	2	1	1	319	34.201	9	4.19863	1
	Checked	Confidence	Sequence	Modifications	Contaminant	Qvality PEP	Qvality q-value	# Protein Groups	# Proteins	# PSMs	Master Protein Accessions	# Missed Cleavages	Theo. MH+ [Da]	XCorr Sequest HT	Confidence Sequest HT	Percolator q-Value Sequest HT	Percolator PEP Sequest HT
	FALSE	High	GAYPGYAGDLLVDK		FALSE	0.0103676	0	1	7	2	A0A1S4ASN6	0	1438.72	2.21442	High	0	0.003734
FALSE	Master Protein	A0A1S4AV90	60S acidic ribosomal protein P0 OS=Nicotiana tabacum OX=4097 GN=LOC107801773 PE=3 SV=1	FALSE	3.40557	1	2	1	1	323	34.967	5.19	4.19817	1
	Checked	Confidence	Sequence	Modifications	Contaminant	Qvality PEP	Qvality q-value	# Protein Groups	# Proteins	# PSMs	Master Protein Accessions	# Missed Cleavages	Theo. MH+ [Da]	XCorr Sequest HT	Confidence Sequest HT	Percolator q-Value Sequest HT	Percolator PEP Sequest HT
	FALSE	High	VGSSEAALLAK		FALSE	0.0226204	0	1	4	2	A0A1S4AV90	0	1045.59	2.46886	High	0	0.009367
FALSE	Master Protein	A0A1S3XV30	Translation initiation factor IF-3 OS=Nicotiana tabacum OX=4097 GN=LOC107769135 PE=3 SV=1	FALSE	8.73786	2	4	2	1	309	34.729	9.69	4.0216	2
	Checked	Confidence	Sequence	Modifications	Contaminant	Qvality PEP	Qvality q-value	# Protein Groups	# Proteins	# PSMs	Master Protein Accessions	# Missed Cleavages	Theo. MH+ [Da]	XCorr Sequest HT	Confidence Sequest HT	Percolator q-Value Sequest HT	Percolator PEP Sequest HT
	FALSE	High	FQNDIGELATEENK		FALSE	0.0175938	0	1	2	2	A0A1S3XV30	0	1607.75	2.22844	High	0	0.006956
	FALSE	High	SDDDEALDISSIR		FALSE	0.0491713	0	1	2	2	A0A1S3XV30	0	1435.65	1.79316	High	0.008437	0.1088
FALSE	Master Protein	A0A1S3YVD0	photosystem I reaction center subunit II, chloroplastic-like OS=Nicotiana tabacum OX=4097 GN=LOC107779933 PE=3 SV=1	FALSE	8.41121	2	2	2	1	214	23.441	9.83	4.01263	2
	Checked	Confidence	Sequence	Modifications	Contaminant	Qvality PEP	Qvality q-value	# Protein Groups	# Proteins	# PSMs	Master Protein Accessions	# Missed Cleavages	Theo. MH+ [Da]	XCorr Sequest HT	Confidence Sequest HT	Percolator q-Value Sequest HT	Percolator PEP Sequest HT
	FALSE	High	KEQCLALGTR	1xCarbamidomethyl [C4]	FALSE	0.0302877	0	1	4	1	A0A1S3YVD0	1	1175.62	2.1496	High	0	0.01319
	FALSE	High	QGVGQNFR		FALSE	0.140688	0.00960422	1	4	1	A0A1S3YVD0	0	905.459	1.86302	High	0.006377	0.08085
FALSE	Master Protein	A0A1S3X0T3	glycine-rich RNA-binding protein-like isoform X1 OS=Nicotiana tabacum OX=4097 GN=LOC107760024 PE=4 SV=1	FALSE	5.29101	1	2	1	1	189	18.393	8.97	4.00122	1
	Checked	Confidence	Sequence	Modifications	Contaminant	Qvality PEP	Qvality q-value	# Protein Groups	# Proteins	# PSMs	Master Protein Accessions	# Missed Cleavages	Theo. MH+ [Da]	XCorr Sequest HT	Confidence Sequest HT	Percolator q-Value Sequest HT	Percolator PEP Sequest HT
	FALSE	High	NITVNEAQSR		FALSE	0.0317142	0	1	5	2	A0A1S3X0T3	0	1131.58	2.03086	High	0.006852	0.09829
FALSE	Master Protein	A0A1S3XL53	Pectinesterase OS=Nicotiana tabacum OX=4097 GN=LOC107766157 PE=3 SV=1	FALSE	3.79363	3	3	1	1	659	73.072	8.5	3.99763	3
	Checked	Confidence	Sequence	Modifications	Contaminant	Qvality PEP	Qvality q-value	# Protein Groups	# Proteins	# PSMs	Master Protein Accessions	# Missed Cleavages	Theo. MH+ [Da]	XCorr Sequest HT	Confidence Sequest HT	Percolator q-Value Sequest HT	Percolator PEP Sequest HT
	FALSE	High	VGADQSVINR		FALSE	0.018331	0	1	3	1	A0A1S3XL53	0	1058.56	1.94213	High	0	0.007301
	FALSE	High	HQAVAIR		FALSE	0.0364049	0	4	31	2	A0A1S3Z2T8; A0A1S4C5C8; A0A1S3ZP75; A0A1S3XL53	0	794.463	2.05551	High	0	0.01634
	FALSE	High	NMVTAQGR		FALSE	0.135288	0.00960422	3	11	1	A0A1S4C5C8; A0A1S3ZP75; A0A1S3XL53	0	876.436	1.42166	High	0.006377	0.07716
FALSE	Master Protein	A0A1S4B8M1	Nucleoside diphosphate kinase OS=Nicotiana tabacum OX=4097 GN=LOC107805583 PE=3 SV=1	FALSE	5.04202	1	2	1	1	238	25.995	9.47	3.9809	1
	Checked	Confidence	Sequence	Modifications	Contaminant	Qvality PEP	Qvality q-value	# Protein Groups	# Proteins	# PSMs	Master Protein Accessions	# Missed Cleavages	Theo. MH+ [Da]	XCorr Sequest HT	Confidence Sequest HT	Percolator q-Value Sequest HT	Percolator PEP Sequest HT
	FALSE	High	TFIAIKPDGVQR		FALSE	0.0815204	0.0034908	1	4	2	A0A1S4B8M1	0	1344.76	1.99079	High	0.002358	0.05168
FALSE	Master Protein	A0A1S3Y1E2	ATP-dependent Clp protease ATP-binding subunit ClpA homolog CD4B, chloroplastic-like OS=Nicotiana tabacum OX=4097 GN=LOC107771216 PE=3 SV=1	FALSE	2.49187	2	3	2	1	923	102.256	6.46	3.96045	2
	Checked	Confidence	Sequence	Modifications	Contaminant	Qvality PEP	Qvality q-value	# Protein Groups	# Proteins	# PSMs	Master Protein Accessions	# Missed Cleavages	Theo. MH+ [Da]	XCorr Sequest HT	Confidence Sequest HT	Percolator q-Value Sequest HT	Percolator PEP Sequest HT
	FALSE	High	TAIAEGLAQR		FALSE	0.0116081	0	1	5	1	A0A1S3Y1E2	0	1029.57	2.27718	High	0	0.004278
	FALSE	High	VLENLGADPSNIR		FALSE	0.112741	0.0034908	1	4	2	A0A1S3Y1E2	0	1397.74	1.68327	High	0.002358	0.06199
FALSE	Master Protein	A0A1S3XKM0	Glutamine synthetase OS=Nicotiana tabacum OX=4097 GN=LOC107766022 PE=3 SV=1	FALSE	2.08333	1	2	1	1	432	47.497	7.2	3.93405	1
	Checked	Confidence	Sequence	Modifications	Contaminant	Qvality PEP	Qvality q-value	# Protein Groups	# Proteins	# PSMs	Master Protein Accessions	# Missed Cleavages	Theo. MH+ [Da]	XCorr Sequest HT	Confidence Sequest HT	Percolator q-Value Sequest HT	Percolator PEP Sequest HT
	FALSE	High	AAQIFSDSK		FALSE	0.02149	0	1	2	2	A0A1S3XKM0	0	966.489	2.03655	High	0	0.008787
FALSE	Master Protein	A0A1S3XJ34	Ribulose bisphosphate carboxylase small chain OS=Nicotiana tabacum OX=4097 GN=LOC107765795 PE=3 SV=1	FALSE	11.0497	2	2	2	1	181	20.287	7.74	3.92767	2
	Checked	Confidence	Sequence	Modifications	Contaminant	Qvality PEP	Qvality q-value	# Protein Groups	# Proteins	# PSMs	Master Protein Accessions	# Missed Cleavages	Theo. MH+ [Da]	XCorr Sequest HT	Confidence Sequest HT	Percolator q-Value Sequest HT	Percolator PEP Sequest HT
	FALSE	High	ENNKSPGYYDGR		FALSE	0.0375371	0	1	7	1	A0A1S3XJ34	1	1399.62	1.77891	High	0	0.01698
	FALSE	High	IIGFDNVR		FALSE	0.0630437	0.0023643	1	7	1	A0A1S3XJ34	0	933.515	2.14876	High	0.001656	0.03128
FALSE	Master Protein	A0A1S3Z2T8	Pectinesterase OS=Nicotiana tabacum OX=4097 GN=LOC107782372 PE=3 SV=1	FALSE	3.37478	2	2	1	1	563	62.572	8.41	3.90872	2
	Checked	Confidence	Sequence	Modifications	Contaminant	Qvality PEP	Qvality q-value	# Protein Groups	# Proteins	# PSMs	Master Protein Accessions	# Missed Cleavages	Theo. MH+ [Da]	XCorr Sequest HT	Confidence Sequest HT	Percolator q-Value Sequest HT	Percolator PEP Sequest HT
	FALSE	High	HQAVAIR		FALSE	0.0364049	0	4	31	2	A0A1S3Z2T8; A0A1S4C5C8; A0A1S3ZP75; A0A1S3XL53	0	794.463	2.05551	High	0	0.01634
	FALSE	High	GITFENFAGPSK		FALSE	0.0874477	0.0034908	1	2	1	A0A1S3Z2T8	0	1267.63	1.85321	High	0.002358	0.04586
FALSE	Master Protein	A0A1S3ZY26	Clathrin heavy chain OS=Nicotiana tabacum OX=4097 GN=LOC107791617 PE=3 SV=1	FALSE	3.81232	5	6	5	1	1705	192.796	5.43	3.76621	5
	Checked	Confidence	Sequence	Modifications	Contaminant	Qvality PEP	Qvality q-value	# Protein Groups	# Proteins	# PSMs	Master Protein Accessions	# Missed Cleavages	Theo. MH+ [Da]	XCorr Sequest HT	Confidence Sequest HT	Percolator q-Value Sequest HT	Percolator PEP Sequest HT
	FALSE	High	TANLANNQIINYR		FALSE	0.00662932	0	1	5	2	A0A1S3ZY26	0	1504.79	1.86295	High	0	0.002215
	FALSE	High	GNMQLFSVDQQR	1xOxidation [M3]	FALSE	0.0399067	0	1	5	1	A0A1S3ZY26	0	1438.67	1.25311	High	0	0.01816
	FALSE	High	VDSELIYAYAK		FALSE	0.0848582	0.0034908	1	5	1	A0A1S3ZY26	0	1271.65	1.90325	High	0.002358	0.04435
	FALSE	High	YKEAAELAAESPQGILR		FALSE	0.123836	0.00519705	1	5	1	A0A1S3ZY26	1	1845.97	1.31272	High	0.003514	0.06963
	FALSE	High	LNQFQGAVDAAR		FALSE	0.135952	0.00960422	1	3	1	A0A1S3ZY26	0	1289.66	1.17292	High	0.006377	0.07772
FALSE	Master Protein	A0A1S4AQ72	Xyloglucan endotransglucosylase/hydrolase OS=Nicotiana tabacum OX=4097 GN=LOC107800268 PE=3 SV=1	FALSE	9.58904	2	2	2	1	292	33.218	8.05	3.7281	2
	Checked	Confidence	Sequence	Modifications	Contaminant	Qvality PEP	Qvality q-value	# Protein Groups	# Proteins	# PSMs	Master Protein Accessions	# Missed Cleavages	Theo. MH+ [Da]	XCorr Sequest HT	Confidence Sequest HT	Percolator q-Value Sequest HT	Percolator PEP Sequest HT
	FALSE	High	SGQPYTVQTNVYVHGK		FALSE	0.0241788	0	1	4	1	A0A1S4AQ72	0	1777.89	1.66542	High	0	0.01013
	FALSE	High	NPVTPPECVAGI	1xCarbamidomethyl [C8]	FALSE	0.116715	0.0034908	1	3	1	A0A1S4AQ72	0	1253.62	2.06268	High	0.002358	0.06457
FALSE	Master Protein	A0A1S4BXU2	40S ribosomal protein S3-2-like OS=Nicotiana tabacum OX=4097 GN=LOC107813032 PE=3 SV=1	FALSE	5.24194	1	2	1	1	248	27.699	9.55	3.52157	1
	Checked	Confidence	Sequence	Modifications	Contaminant	Qvality PEP	Qvality q-value	# Protein Groups	# Proteins	# PSMs	Master Protein Accessions	# Missed Cleavages	Theo. MH+ [Da]	XCorr Sequest HT	Confidence Sequest HT	Percolator q-Value Sequest HT	Percolator PEP Sequest HT
	FALSE	High	ELAEDGYSGVEVR		FALSE	0.0335483	0	1	4	2	A0A1S4BXU2	0	1423.67	1.8828	High	0	0.02311
FALSE	Master Protein	A0A1S3YUW3	chloroplast stem-loop binding protein of 41 kDa b, chloroplastic-like OS=Nicotiana tabacum OX=4097 GN=LOC107779937 PE=4 SV=1	FALSE	10.582	3	4	3	1	378	42.105	7.61	3.52036	3
	Checked	Confidence	Sequence	Modifications	Contaminant	Qvality PEP	Qvality q-value	# Protein Groups	# Proteins	# PSMs	Master Protein Accessions	# Missed Cleavages	Theo. MH+ [Da]	XCorr Sequest HT	Confidence Sequest HT	Percolator q-Value Sequest HT	Percolator PEP Sequest HT
	FALSE	High	EADFSTDDLILGK		FALSE	0.00940329	0	1	2	2	A0A1S3YUW3	0	1423.7	1.80605	High	0	0.003345
	FALSE	High	GKLETESLLESR		FALSE	0.0729825	0.0034908	1	2	1	A0A1S3YUW3	1	1361.73	1.7143	High	0.002358	0.03709
	FALSE	High	TDYLPHFEADAVDPK		FALSE	0.106226	0.0034908	1	2	1	A0A1S3YUW3	0	1717.81	0.976809	High	0.002358	0.05778
FALSE	Master Protein	A0A1S4DEV9	40S ribosomal protein S14-2-like OS=Nicotiana tabacum OX=4097 GN=LOC107829070 PE=3 SV=1	FALSE	5.97826	1	2	1	1	184	20.089	11.05	3.51728	1
	Checked	Confidence	Sequence	Modifications	Contaminant	Qvality PEP	Qvality q-value	# Protein Groups	# Proteins	# PSMs	Master Protein Accessions	# Missed Cleavages	Theo. MH+ [Da]	XCorr Sequest HT	Confidence Sequest HT	Percolator q-Value Sequest HT	Percolator PEP Sequest HT
	FALSE	High	TPGPGAQSALR		FALSE	0.0104747	0	1	4	2	A0A1S4DEV9	0	1054.56	1.89354	High	0	0.006442
FALSE	Master Protein	A0A1S4BAC6	aspartyl protease AED3-like OS=Nicotiana tabacum OX=4097 GN=LOC107806163 PE=4 SV=1	FALSE	7.76256	3	3	3	1	438	46.697	9.22	3.47748	3
	Checked	Confidence	Sequence	Modifications	Contaminant	Qvality PEP	Qvality q-value	# Protein Groups	# Proteins	# PSMs	Master Protein Accessions	# Missed Cleavages	Theo. MH+ [Da]	XCorr Sequest HT	Confidence Sequest HT	Percolator q-Value Sequest HT	Percolator PEP Sequest HT
	FALSE	High	ATGSSAPPQGLLGLGR		FALSE	0.00553731	0	1	2	1	A0A1S4BAC6	0	1481.81	1.61939	High	0	0.001801
	FALSE	High	FLFDVPNSK		FALSE	0.0811122	0.0034908	1	1	1	A0A1S4BAC6	0	1066.56	1.85809	High	0.002358	0.04211
	FALSE	High	SPNFSGTLR		FALSE	0.0686977	0.0034908	1	2	1	A0A1S4BAC6	0	978.5	1.53752	High	0.002358	0.03445
FALSE	Master Protein	A0A1S3ZAW0	heat shock protein 90-5, chloroplastic-like OS=Nicotiana tabacum OX=4097 GN=LOC107784815 PE=3 SV=1	FALSE	1.75439	1	1	1	1	798	90.953	5.02	3.36587	1
	Checked	Confidence	Sequence	Modifications	Contaminant	Qvality PEP	Qvality q-value	# Protein Groups	# Proteins	# PSMs	Master Protein Accessions	# Missed Cleavages	Theo. MH+ [Da]	XCorr Sequest HT	Confidence Sequest HT	Percolator q-Value Sequest HT	Percolator PEP Sequest HT
	FALSE	High	GVVDSDDLPLNVSR		FALSE	0.00238148	0	1	2	1	A0A1S3ZAW0	0	1485.75	3.36587	High	0	0.0006679
FALSE	Master Protein	A0A1S4DK08	triosephosphate isomerase, cytosolic isoform X1 OS=Nicotiana tabacum OX=4097 GN=LOC107830628 PE=3 SV=1	FALSE	5.90551	1	1	1	1	254	27.19	5.99	3.24513	1
	Checked	Confidence	Sequence	Modifications	Contaminant	Qvality PEP	Qvality q-value	# Protein Groups	# Proteins	# PSMs	Master Protein Accessions	# Missed Cleavages	Theo. MH+ [Da]	XCorr Sequest HT	Confidence Sequest HT	Percolator q-Value Sequest HT	Percolator PEP Sequest HT
	FALSE	High	VVIAYEPVWAIGTGK		FALSE	0.00138024	0	1	3	1	A0A1S4DK08	0	1602.89	3.24513	High	0	0.0003542
FALSE	Master Protein	A0A1S3YZ55	Carboxypeptidase OS=Nicotiana tabacum OX=4097 GN=LOC107781290 PE=3 SV=1	FALSE	2.35043	1	1	1	1	468	53.276	8.09	2.77006	1
	Checked	Confidence	Sequence	Modifications	Contaminant	Qvality PEP	Qvality q-value	# Protein Groups	# Proteins	# PSMs	Master Protein Accessions	# Missed Cleavages	Theo. MH+ [Da]	XCorr Sequest HT	Confidence Sequest HT	Percolator q-Value Sequest HT	Percolator PEP Sequest HT
	FALSE	High	SSDLLDTGDYR		FALSE	0.000729183	0	1	3	1	A0A1S3YZ55	0	1241.56	2.77006	High	0	0.0001679
FALSE	Master Protein	A0A1S4B6I9	photosystem II 22 kDa protein, chloroplastic-like OS=Nicotiana tabacum OX=4097 GN=LOC107805098 PE=4 SV=1	FALSE	4.74453	1	2	1	1	274	28.954	8.7	2.69206	1
	Checked	Confidence	Sequence	Modifications	Contaminant	Qvality PEP	Qvality q-value	# Protein Groups	# Proteins	# PSMs	Master Protein Accessions	# Missed Cleavages	Theo. MH+ [Da]	XCorr Sequest HT	Confidence Sequest HT	Percolator q-Value Sequest HT	Percolator PEP Sequest HT
	FALSE	High	FIDDPAPATGLDK		FALSE	0.00308026	0	1	1	2	A0A1S4B6I9	0	1359.68	2.69206	High	0	0.0009068
FALSE	Master Protein	A0A1S4ARQ1	calcium sensing receptor, chloroplastic-like OS=Nicotiana tabacum OX=4097 GN=LOC107800572 PE=4 SV=1	FALSE	2.76382	1	1	1	1	398	42.296	9.41	2.66207	1
	Checked	Confidence	Sequence	Modifications	Contaminant	Qvality PEP	Qvality q-value	# Protein Groups	# Proteins	# PSMs	Master Protein Accessions	# Missed Cleavages	Theo. MH+ [Da]	XCorr Sequest HT	Confidence Sequest HT	Percolator q-Value Sequest HT	Percolator PEP Sequest HT
	FALSE	High	TVVDAAQQTSK		FALSE	0.0697454	0.0034908	1	1	1	A0A1S4ARQ1	0	1147.6	2.66207	High	0.002358	0.03523
FALSE	Master Protein	A0A1S3Z100	calcium sensing receptor, chloroplastic-like OS=Nicotiana tabacum OX=4097 GN=LOC107781793 PE=4 SV=1	FALSE	2.79188	1	1	1	1	394	41.878	9.39	2.52648	1
	Checked	Confidence	Sequence	Modifications	Contaminant	Qvality PEP	Qvality q-value	# Protein Groups	# Proteins	# PSMs	Master Protein Accessions	# Missed Cleavages	Theo. MH+ [Da]	XCorr Sequest HT	Confidence Sequest HT	Percolator q-Value Sequest HT	Percolator PEP Sequest HT
	FALSE	High	TIVDAAQQTSK		FALSE	0.0115487	0	1	1	1	A0A1S3Z100	0	1161.61	2.52648	High	0	0.004245
FALSE	Master Protein	A0A1S3XBY8	alpha-glucosidase-like OS=Nicotiana tabacum OX=4097 GN=LOC107763450 PE=3 SV=1	FALSE	1.33482	1	1	1	1	899	101.455	7.53	2.51719	1
	Checked	Confidence	Sequence	Modifications	Contaminant	Qvality PEP	Qvality q-value	# Protein Groups	# Proteins	# PSMs	Master Protein Accessions	# Missed Cleavages	Theo. MH+ [Da]	XCorr Sequest HT	Confidence Sequest HT	Percolator q-Value Sequest HT	Percolator PEP Sequest HT
	FALSE	High	SSGDILFDTSPK		FALSE	0.046025	0	1	1	1	A0A1S3XBY8	0	1266.62	2.51719	High	0	0.02149
FALSE	Master Protein	A0A140G1U3	Photosystem II CP47 reaction center protein OS=Nicotiana tabacum OX=4097 GN=psbB PE=3 SV=1	FALSE	2.16535	1	1	1	1	508	55.979	6.77	2.49696	1
	Checked	Confidence	Sequence	Modifications	Contaminant	Qvality PEP	Qvality q-value	# Protein Groups	# Proteins	# PSMs	Master Protein Accessions	# Missed Cleavages	Theo. MH+ [Da]	XCorr Sequest HT	Confidence Sequest HT	Percolator q-Value Sequest HT	Percolator PEP Sequest HT
	FALSE	High	AQLGEIFELDR		FALSE	0.00266694	0	1	1	1	A0A140G1U3	0	1290.67	2.49696	High	0	0.0007636
FALSE	Master Protein	A0A1S3ZWU9	glycine-rich protein-like OS=Nicotiana tabacum OX=4097 GN=LOC107791294 PE=4 SV=1	FALSE	7.29927	1	1	1	1	137	14.134	8.35	2.46126	1
	Checked	Confidence	Sequence	Modifications	Contaminant	Qvality PEP	Qvality q-value	# Protein Groups	# Proteins	# PSMs	Master Protein Accessions	# Missed Cleavages	Theo. MH+ [Da]	XCorr Sequest HT	Confidence Sequest HT	Percolator q-Value Sequest HT	Percolator PEP Sequest HT
	FALSE	High	GGGGYPGGGR		FALSE	0.0430772	0	1	1	1	A0A1S3ZWU9	0	834.385	2.46126	High	0	0.01992
FALSE	Master Protein	A0A1S3XE25	eukaryotic initiation factor 4A-14 OS=Nicotiana tabacum OX=4097 GN=LOC107764101 PE=3 SV=1	FALSE	5.56901	2	2	2	1	413	46.874	5.58	2.45132	2
	Checked	Confidence	Sequence	Modifications	Contaminant	Qvality PEP	Qvality q-value	# Protein Groups	# Proteins	# PSMs	Master Protein Accessions	# Missed Cleavages	Theo. MH+ [Da]	XCorr Sequest HT	Confidence Sequest HT	Percolator q-Value Sequest HT	Percolator PEP Sequest HT
	FALSE	High	MFVLDEADEMLSR	2xOxidation [M1; M10]	FALSE	0.0533351	0	1	23	1	A0A1S3XE25	0	1587.7	1.35767	High	0	0.02565
	FALSE	High	VLITTDLLAR		FALSE	0.0919335	0.0034908	1	20	1	A0A1S3XE25	0	1114.68	2.45132	High	0.002358	0.04876
FALSE	Master Protein	A0A1S4BXB7	floral homeotic protein AGAMOUS isoform X1 OS=Nicotiana tabacum OX=4097 GN=LOC107812878 PE=4 SV=1	FALSE	3.22581	1	1	1	1	248	28.647	9.44	2.44633	1
	Checked	Confidence	Sequence	Modifications	Contaminant	Qvality PEP	Qvality q-value	# Protein Groups	# Proteins	# PSMs	Master Protein Accessions	# Missed Cleavages	Theo. MH+ [Da]	XCorr Sequest HT	Confidence Sequest HT	Percolator q-Value Sequest HT	Percolator PEP Sequest HT
	FALSE	High	NLEQKIEK		FALSE	0.0417802	0	1	3	1	A0A1S4BXB7	1	1001.56	2.44633	High	0	0.01925
FALSE	Master Protein	A0A1S4ANZ6	40S ribosomal protein S28-like OS=Nicotiana tabacum OX=4097 GN=LOC107799618 PE=3 SV=1	FALSE	18.4615	1	1	1	1	65	7.532	11.18	2.43589	1
	Checked	Confidence	Sequence	Modifications	Contaminant	Qvality PEP	Qvality q-value	# Protein Groups	# Proteins	# PSMs	Master Protein Accessions	# Missed Cleavages	Theo. MH+ [Da]	XCorr Sequest HT	Confidence Sequest HT	Percolator q-Value Sequest HT	Percolator PEP Sequest HT
	FALSE	High	EGDVLTLLESER		FALSE	0.116715	0.0034908	1	2	1	A0A1S4ANZ6	0	1360.7	2.43589	High	0.002358	0.0649
FALSE	Master Protein	A0A1S3Y3U0	Histone H2A OS=Nicotiana tabacum OX=4097 GN=LOC107771868 PE=3 SV=1	FALSE	8.57143	2	2	1	1	140	14.687	10.48	2.43387	2
	Checked	Confidence	Sequence	Modifications	Contaminant	Qvality PEP	Qvality q-value	# Protein Groups	# Proteins	# PSMs	Master Protein Accessions	# Missed Cleavages	Theo. MH+ [Da]	XCorr Sequest HT	Confidence Sequest HT	Percolator q-Value Sequest HT	Percolator PEP Sequest HT
	FALSE	High	SSRAGLQFPVGR		FALSE	0.0690452	0.0034908	1	4	1	A0A1S3Y3U0	1	1274.7	1.47184	High	0.002358	0.03475
	FALSE	High	AGLQFPVGR		FALSE	0.0985867	0.0034908	2	23	1	A0A1S3Y3U0; A0A1S4ARD7	0	944.531	2.43387	High	0.002358	0.05294
FALSE	Master Protein	A0A1S4ARD7	Histone H2A OS=Nicotiana tabacum OX=4097 GN=LOC107800410 PE=3 SV=1	FALSE	16.6667	2	2	1	1	144	14.915	10.24	2.43387	2
	Checked	Confidence	Sequence	Modifications	Contaminant	Qvality PEP	Qvality q-value	# Protein Groups	# Proteins	# PSMs	Master Protein Accessions	# Missed Cleavages	Theo. MH+ [Da]	XCorr Sequest HT	Confidence Sequest HT	Percolator q-Value Sequest HT	Percolator PEP Sequest HT
	FALSE	High	AGLQFPVGR		FALSE	0.0985867	0.0034908	2	23	1	A0A1S3Y3U0; A0A1S4ARD7	0	944.531	2.43387	High	0.002358	0.05294
	FALSE	High	AGSGKGDIGSASQEF		FALSE	0.152834	0.00960422	1	3	1	A0A1S4ARD7	1	1410.65	1.41475	High	0.006852	0.08925
FALSE	Master Protein	A0A1S4D6G2	Glutamate-1-semialdehyde 2,1-aminomutase OS=Nicotiana tabacum OX=4097 GN=LOC107826543 PE=3 SV=1	FALSE	3.76569	1	1	1	1	478	50.937	6.89	2.4182	1
	Checked	Confidence	Sequence	Modifications	Contaminant	Qvality PEP	Qvality q-value	# Protein Groups	# Proteins	# PSMs	Master Protein Accessions	# Missed Cleavages	Theo. MH+ [Da]	XCorr Sequest HT	Confidence Sequest HT	Percolator q-Value Sequest HT	Percolator PEP Sequest HT
	FALSE	High	AGSGVATLGLPDSPGVPK		FALSE	0.018711	0	1	2	1	A0A1S4D6G2	0	1622.87	2.4182	High	0	0.007485
FALSE	Master Protein	A0A1S4C7C1	Transketolase OS=Nicotiana tabacum OX=4097 GN=LOC107815905 PE=3 SV=1	FALSE	5.51075	3	4	3	1	744	79.993	6.7	2.35242	3
	Checked	Confidence	Sequence	Modifications	Contaminant	Qvality PEP	Qvality q-value	# Protein Groups	# Proteins	# PSMs	Master Protein Accessions	# Missed Cleavages	Theo. MH+ [Da]	XCorr Sequest HT	Confidence Sequest HT	Percolator q-Value Sequest HT	Percolator PEP Sequest HT
	FALSE	High	ANSYSVHGSALGAK		FALSE	0.0015142	0	1	3	2	A0A1S4C7C1	0	1361.68	2.35242	High	0	0.0003948
	FALSE	High	NLSQQNLNALAK		FALSE	0.0633633	0.0023643	1	3	1	A0A1S4C7C1	0	1313.72	1.1537	High	0.001656	0.03145
	FALSE	High	ALPTYTPESPADATR		FALSE	0.0752211	0.0034908	1	2	1	A0A1S4C7C1	0	1589.78	1.43222	High	0.002358	0.03842
FALSE	Master Protein	A0A1S4DJK0	Chlorophyll a-b binding protein, chloroplastic OS=Nicotiana tabacum OX=4097 GN=LOC107830507 PE=3 SV=1	FALSE	7.00389	1	3	1	1	257	27.303	6.04	2.30694	1
	Checked	Confidence	Sequence	Modifications	Contaminant	Qvality PEP	Qvality q-value	# Protein Groups	# Proteins	# PSMs	Master Protein Accessions	# Missed Cleavages	Theo. MH+ [Da]	XCorr Sequest HT	Confidence Sequest HT	Percolator q-Value Sequest HT	Percolator PEP Sequest HT
	FALSE	High	TAENFANFTGEQGYPGGK		FALSE	0.00361295	0	1	3	3	A0A1S4DJK0	0	1887.85	2.30694	High	0	0.001092
FALSE	Master Protein	A0A1S3Z0S4	14 kDa proline-rich protein DC2.15-like OS=Nicotiana tabacum OX=4097 GN=LOC107781812 PE=4 SV=1	FALSE	8.52713	1	1	1	1	129	13.095	8.19	2.30245	1
	Checked	Confidence	Sequence	Modifications	Contaminant	Qvality PEP	Qvality q-value	# Protein Groups	# Proteins	# PSMs	Master Protein Accessions	# Missed Cleavages	Theo. MH+ [Da]	XCorr Sequest HT	Confidence Sequest HT	Percolator q-Value Sequest HT	Percolator PEP Sequest HT
	FALSE	High	KAAPANPFCPR	1xCarbamidomethyl [C9]	FALSE	0.0971233	0.0034908	1	1	1	A0A1S3Z0S4	1	1228.63	2.30245	High	0.002358	0.05203
FALSE	Master Protein	A0A1S3Y4M0	40S ribosomal protein SA OS=Nicotiana tabacum OX=4097 GN=LOC107772137 PE=3 SV=1	FALSE	3.86905	1	1	1	1	336	35.841	4.93	2.2253	1
	Checked	Confidence	Sequence	Modifications	Contaminant	Qvality PEP	Qvality q-value	# Protein Groups	# Proteins	# PSMs	Master Protein Accessions	# Missed Cleavages	Theo. MH+ [Da]	XCorr Sequest HT	Confidence Sequest HT	Percolator q-Value Sequest HT	Percolator PEP Sequest HT
	FALSE	High	FAQYTGANAIAGR		FALSE	0.0379221	0	1	5	1	A0A1S3Y4M0	0	1339.68	2.2253	High	0	0.01709
FALSE	Master Protein	A0A1S3XXF3	Pre-mRNA-processing factor 19 OS=Nicotiana tabacum OX=4097 GN=LOC107769884 PE=3 SV=1	FALSE	2.30326	1	1	1	1	521	56.539	6.8	2.21011	1
	Checked	Confidence	Sequence	Modifications	Contaminant	Qvality PEP	Qvality q-value	# Protein Groups	# Proteins	# PSMs	Master Protein Accessions	# Missed Cleavages	Theo. MH+ [Da]	XCorr Sequest HT	Confidence Sequest HT	Percolator q-Value Sequest HT	Percolator PEP Sequest HT
	FALSE	High	IFGLPGEDQMES	1xOxidation [M10]	FALSE	0.0819306	0.0034908	1	2	1	A0A1S3XXF3	0	1338.59	2.21011	High	0.002358	0.04243
FALSE	Master Protein	A0A1S3XHK0	Chlorophyll a-b binding protein, chloroplastic OS=Nicotiana tabacum OX=4097 GN=LOC107765079 PE=3 SV=1	FALSE	2.98507	1	1	1	1	268	28.954	5.12	2.16426	1
	Checked	Confidence	Sequence	Modifications	Contaminant	Qvality PEP	Qvality q-value	# Protein Groups	# Proteins	# PSMs	Master Protein Accessions	# Missed Cleavages	Theo. MH+ [Da]	XCorr Sequest HT	Confidence Sequest HT	Percolator q-Value Sequest HT	Percolator PEP Sequest HT
	FALSE	High	ALEVIHGR		FALSE	0.0345926	0	1	3	1	A0A1S3XHK0	0	894.516	2.16426	High	0	0.0154
FALSE	Master Protein	A0A1S4C159	Alpha-mannosidase OS=Nicotiana tabacum OX=4097 GN=LOC107814068 PE=3 SV=1	FALSE	1.61117	1	1	1	1	931	104.951	6.7	2.13487	1
	Checked	Confidence	Sequence	Modifications	Contaminant	Qvality PEP	Qvality q-value	# Protein Groups	# Proteins	# PSMs	Master Protein Accessions	# Missed Cleavages	Theo. MH+ [Da]	XCorr Sequest HT	Confidence Sequest HT	Percolator q-Value Sequest HT	Percolator PEP Sequest HT
	FALSE	High	VNALYSSPSIYTDAK		FALSE	0.0430772	0	1	1	1	A0A1S4C159	0	1628.82	2.13487	High	0	0.01987
FALSE	Master Protein	A0A1S4DBU0	Pectate lyase OS=Nicotiana tabacum OX=4097 GN=LOC107828150 PE=3 SV=1	FALSE	2.21239	1	1	1	1	452	49.975	8.05	2.1331	1
	Checked	Confidence	Sequence	Modifications	Contaminant	Qvality PEP	Qvality q-value	# Protein Groups	# Proteins	# PSMs	Master Protein Accessions	# Missed Cleavages	Theo. MH+ [Da]	XCorr Sequest HT	Confidence Sequest HT	Percolator q-Value Sequest HT	Percolator PEP Sequest HT
	FALSE	High	LADCGIGFGR	1xCarbamidomethyl [C4]	FALSE	0.032702	0	1	2	1	A0A1S4DBU0	0	1065.51	2.1331	High	0	0.01444
FALSE	Master Protein	A0A1S4CSI1	Pectinesterase OS=Nicotiana tabacum OX=4097 GN=LOC107822220 PE=3 SV=1	FALSE	1.8622	1	1	1	1	537	59.039	8.5	2.13065	1
	Checked	Confidence	Sequence	Modifications	Contaminant	Qvality PEP	Qvality q-value	# Protein Groups	# Proteins	# PSMs	Master Protein Accessions	# Missed Cleavages	Theo. MH+ [Da]	XCorr Sequest HT	Confidence Sequest HT	Percolator q-Value Sequest HT	Percolator PEP Sequest HT
	FALSE	High	SDSDLSVLFR		FALSE	0.13266	0.00960422	1	2	1	A0A1S4CSI1	0	1138.57	2.13065	High	0.006377	0.07561
FALSE	Master Protein	A0A1S3ZYH7	elongation factor 1-delta 1-like isoform X1 OS=Nicotiana tabacum OX=4097 GN=LOC107791787 PE=3 SV=1	FALSE	5.53191	1	1	1	1	235	25.606	4.61	2.11862	1
	Checked	Confidence	Sequence	Modifications	Contaminant	Qvality PEP	Qvality q-value	# Protein Groups	# Proteins	# PSMs	Master Protein Accessions	# Missed Cleavages	Theo. MH+ [Da]	XCorr Sequest HT	Confidence Sequest HT	Percolator q-Value Sequest HT	Percolator PEP Sequest HT
	FALSE	High	SVQMEGLTYGASK	1xOxidation [M4]	FALSE	0.00969773	0	1	4	1	A0A1S3ZYH7	0	1386.66	2.11862	High	0	0.003464
FALSE	Master Protein	A0A1S4BNY0	Chlorophyll a-b binding protein, chloroplastic OS=Nicotiana tabacum OX=4097 GN=LOC107810310 PE=3 SV=1	FALSE	4.08163	1	1	1	1	245	26.221	6.54	2.11739	1
	Checked	Confidence	Sequence	Modifications	Contaminant	Qvality PEP	Qvality q-value	# Protein Groups	# Proteins	# PSMs	Master Protein Accessions	# Missed Cleavages	Theo. MH+ [Da]	XCorr Sequest HT	Confidence Sequest HT	Percolator q-Value Sequest HT	Percolator PEP Sequest HT
	FALSE	High	YKESELIHCR	1xCarbamidomethyl [C9]	FALSE	0.0581382	0.0023643	1	4	1	A0A1S4BNY0	1	1334.65	2.11739	High	0.001656	0.02834
FALSE	Master Protein	A0A1S4AHG8	chaperonin 60 subunit beta 2, chloroplastic-like OS=Nicotiana tabacum OX=4097 GN=LOC107797700 PE=3 SV=1	FALSE	2.17028	1	1	1	1	599	63.166	5.66	2.07815	1
	Checked	Confidence	Sequence	Modifications	Contaminant	Qvality PEP	Qvality q-value	# Protein Groups	# Proteins	# PSMs	Master Protein Accessions	# Missed Cleavages	Theo. MH+ [Da]	XCorr Sequest HT	Confidence Sequest HT	Percolator q-Value Sequest HT	Percolator PEP Sequest HT
	FALSE	High	VVAAGANPVLITR		FALSE	0.0364049	0	1	2	1	A0A1S4AHG8	0	1280.77	2.07815	High	0	0.01634
FALSE	Master Protein	A0A1S3XV78	60S ribosomal protein L9-1-like OS=Nicotiana tabacum OX=4097 GN=LOC107769103 PE=3 SV=1	FALSE	5.15464	1	1	1	1	194	22.045	9.66	2.047	1
	Checked	Confidence	Sequence	Modifications	Contaminant	Qvality PEP	Qvality q-value	# Protein Groups	# Proteins	# PSMs	Master Protein Accessions	# Missed Cleavages	Theo. MH+ [Da]	XCorr Sequest HT	Confidence Sequest HT	Percolator q-Value Sequest HT	Percolator PEP Sequest HT
	FALSE	High	FLDGIYVSEK		FALSE	0.0272017	0	1	4	1	A0A1S3XV78	0	1170.6	2.047	High	0	0.01161
FALSE	Master Protein	A0A1S3X434	50S ribosomal protein L5, chloroplastic OS=Nicotiana tabacum OX=4097 GN=LOC107761040 PE=3 SV=1	FALSE	5.61798	1	1	1	1	267	29.402	9.96	2.04299	1
	Checked	Confidence	Sequence	Modifications	Contaminant	Qvality PEP	Qvality q-value	# Protein Groups	# Proteins	# PSMs	Master Protein Accessions	# Missed Cleavages	Theo. MH+ [Da]	XCorr Sequest HT	Confidence Sequest HT	Percolator q-Value Sequest HT	Percolator PEP Sequest HT
	FALSE	High	IVVNCGIGDAAQNSK	1xCarbamidomethyl [C5]	FALSE	0.116715	0.0034908	1	2	1	A0A1S3X434	0	1545.77	2.04299	High	0.002358	0.06463
FALSE	Master Protein	A0A1S4AGR0	Plasma membrane ATPase OS=Nicotiana tabacum OX=4097 GN=LOC107797454 PE=3 SV=1	FALSE	1.35841	1	1	1	1	957	105.185	6.86	2.04177	1
	Checked	Confidence	Sequence	Modifications	Contaminant	Qvality PEP	Qvality q-value	# Protein Groups	# Proteins	# PSMs	Master Protein Accessions	# Missed Cleavages	Theo. MH+ [Da]	XCorr Sequest HT	Confidence Sequest HT	Percolator q-Value Sequest HT	Percolator PEP Sequest HT
	FALSE	High	SLGVAYQEVPEGR		FALSE	0.0767502	0.0034908	1	3	1	A0A1S4AGR0	0	1404.71	2.04177	High	0.002358	0.0394
FALSE	Master Protein	A0A1S3XJD3	PSI-F OS=Nicotiana tabacum OX=4097 GN=LOC107765837 PE=3 SV=1	FALSE	5.26316	1	1	1	1	228	25.022	9.36	2.03516	1
	Checked	Confidence	Sequence	Modifications	Contaminant	Qvality PEP	Qvality q-value	# Protein Groups	# Proteins	# PSMs	Master Protein Accessions	# Missed Cleavages	Theo. MH+ [Da]	XCorr Sequest HT	Confidence Sequest HT	Percolator q-Value Sequest HT	Percolator PEP Sequest HT
	FALSE	High	ELLNGELTDPNF		FALSE	0.0405218	0	1	1	1	A0A1S3XJD3	0	1361.66	2.03516	High	0	0.01854
FALSE	Master Protein	A0A1S3X559	Adenosylhomocysteinase OS=Nicotiana tabacum OX=4097 GN=LOC107761175 PE=3 SV=1	FALSE	2.06186	1	1	1	1	485	53.109	6.01	2.03386	1
	Checked	Confidence	Sequence	Modifications	Contaminant	Qvality PEP	Qvality q-value	# Protein Groups	# Proteins	# PSMs	Master Protein Accessions	# Missed Cleavages	Theo. MH+ [Da]	XCorr Sequest HT	Confidence Sequest HT	Percolator q-Value Sequest HT	Percolator PEP Sequest HT
	FALSE	High	SKFDNLYGCR	1xCarbamidomethyl [C9]	FALSE	0.0397037	0	1	4	1	A0A1S3X559	1	1259.58	2.03386	High	0	0.0181
FALSE	Master Protein	A0A1S4BI71	D-3-phosphoglycerate dehydrogenase OS=Nicotiana tabacum OX=4097 GN=LOC107808555 PE=3 SV=1	FALSE	1.72956	1	1	1	1	636	67.074	6.86	1.9885	1
	Checked	Confidence	Sequence	Modifications	Contaminant	Qvality PEP	Qvality q-value	# Protein Groups	# Proteins	# PSMs	Master Protein Accessions	# Missed Cleavages	Theo. MH+ [Da]	XCorr Sequest HT	Confidence Sequest HT	Percolator q-Value Sequest HT	Percolator PEP Sequest HT
	FALSE	High	GGVIDEDALVR		FALSE	0.126923	0.00691647	1	4	1	A0A1S4BI71	0	1143.6	1.9885	High	0.005727	0.07174
FALSE	Master Protein	A0A1S3ZDZ0	uncharacterized protein LOC107777085 OS=Nicotiana tabacum OX=4097 GN=LOC107785797 PE=4 SV=1	FALSE	5.13699	1	1	1	1	292	31.301	6.14	1.96881	1
	Checked	Confidence	Sequence	Modifications	Contaminant	Qvality PEP	Qvality q-value	# Protein Groups	# Proteins	# PSMs	Master Protein Accessions	# Missed Cleavages	Theo. MH+ [Da]	XCorr Sequest HT	Confidence Sequest HT	Percolator q-Value Sequest HT	Percolator PEP Sequest HT
	FALSE	High	SPAEGAYSEGLLNAK		FALSE	0.0861436	0.0034908	1	3	1	A0A1S3ZDZ0	0	1506.74	1.96881	High	0.002358	0.04511
FALSE	Master Protein	A0A1S4AWE8	Biotin carboxylase OS=Nicotiana tabacum OX=4097 GN=LOC107802092 PE=4 SV=1	FALSE	5.78358	2	2	2	1	536	58.572	7.06	1.94634	2
	Checked	Confidence	Sequence	Modifications	Contaminant	Qvality PEP	Qvality q-value	# Protein Groups	# Proteins	# PSMs	Master Protein Accessions	# Missed Cleavages	Theo. MH+ [Da]	XCorr Sequest HT	Confidence Sequest HT	Percolator q-Value Sequest HT	Percolator PEP Sequest HT
	FALSE	High	SEAAAAFGNDGVYLEK		FALSE	0.100071	0.0034908	1	2	1	A0A1S4AWE8	0	1641.78	1.94634	High	0.002358	0.05403
	FALSE	High	LLEEAPSPALTPELR		FALSE	0.142764	0.00960422	1	2	1	A0A1S4AWE8	0	1635.9	1.30961	High	0.006377	0.08233
FALSE	Master Protein	A0A1S3ZXL1	probable beta-D-xylosidase 7 OS=Nicotiana tabacum OX=4097 GN=LOC107791565 PE=3 SV=1	FALSE	1.41935	1	1	1	1	775	84.769	7.96	1.9229	1
	Checked	Confidence	Sequence	Modifications	Contaminant	Qvality PEP	Qvality q-value	# Protein Groups	# Proteins	# PSMs	Master Protein Accessions	# Missed Cleavages	Theo. MH+ [Da]	XCorr Sequest HT	Confidence Sequest HT	Percolator q-Value Sequest HT	Percolator PEP Sequest HT
	FALSE	High	TPEDAAAFALK		FALSE	0.0767502	0.0034908	1	2	1	A0A1S3ZXL1	0	1133.58	1.9229	High	0.002358	0.0393
FALSE	Master Protein	A0A1S3Y7I8	Phosphoribulokinase OS=Nicotiana tabacum OX=4097 GN=LOC107773234 PE=3 SV=1	FALSE	6.14251	2	2	2	1	407	45.271	6.21	1.92238	2
	Checked	Confidence	Sequence	Modifications	Contaminant	Qvality PEP	Qvality q-value	# Protein Groups	# Proteins	# PSMs	Master Protein Accessions	# Missed Cleavages	Theo. MH+ [Da]	XCorr Sequest HT	Confidence Sequest HT	Percolator q-Value Sequest HT	Percolator PEP Sequest HT
	FALSE	High	ANDFDLMYEQVK	1xOxidation [M7]	FALSE	0.0883277	0.0034908	1	4	1	A0A1S3Y7I8	0	1488.67	1.92238	High	0.002358	0.04642
	FALSE	High	LTSVFGGAAEPPR		FALSE	0.130081	0.00851845	1	1	1	A0A1S3Y7I8	0	1301.68	1.42448	High	0.005727	0.07377
FALSE	Master Protein	A0A0R4X9V9	Mannose-binding lectin OS=Nicotiana tabacum OX=4097 GN=MBL3 PE=2 SV=1	FALSE	10.7383	2	3	2	1	298	33.696	9.6	1.90842	2
	Checked	Confidence	Sequence	Modifications	Contaminant	Qvality PEP	Qvality q-value	# Protein Groups	# Proteins	# PSMs	Master Protein Accessions	# Missed Cleavages	Theo. MH+ [Da]	XCorr Sequest HT	Confidence Sequest HT	Percolator q-Value Sequest HT	Percolator PEP Sequest HT
	FALSE	High	YVNEGQFGPSNIEYGANYR		FALSE	0.00417279	0	1	1	2	A0A0R4X9V9	0	2177.99	1.51505	High	0	0.001288
	FALSE	High	NANGPYSLEVKPK		FALSE	0.0170604	0	1	2	1	A0A0R4X9V9	0	1416.75	1.90842	High	0	0.006711
FALSE	Master Protein	A0A1S4AU18	uncharacterized protein LOC107801289 OS=Nicotiana tabacum OX=4097 GN=LOC107801289 PE=4 SV=1	FALSE	11.8705	2	2	2	1	278	29.101	9.51	1.89393	2
	Checked	Confidence	Sequence	Modifications	Contaminant	Qvality PEP	Qvality q-value	# Protein Groups	# Proteins	# PSMs	Master Protein Accessions	# Missed Cleavages	Theo. MH+ [Da]	XCorr Sequest HT	Confidence Sequest HT	Percolator q-Value Sequest HT	Percolator PEP Sequest HT
	FALSE	High	NGGGVVITGIENGGNAAR		FALSE	0.0561112	0	1	1	1	A0A1S4AU18	0	1655.85	1.89393	High	0	0.02711
	FALSE	High	SFDDQPEDYACPQCR	2xCarbamidomethyl [C11; C14]	FALSE	0.116139	0.0034908	1	2	1	A0A1S4AU18	0	1887.73	1.51568	High	0.002358	0.06447
FALSE	Master Protein	A0A097BTV9	V-ATPase 69 kDa subunit OS=Nicotiana tabacum OX=4097 GN=LOC107818091 PE=2 SV=1	FALSE	2.72873	1	1	1	1	623	68.585	5.34	1.88531	1
	Checked	Confidence	Sequence	Modifications	Contaminant	Qvality PEP	Qvality q-value	# Protein Groups	# Proteins	# PSMs	Master Protein Accessions	# Missed Cleavages	Theo. MH+ [Da]	XCorr Sequest HT	Confidence Sequest HT	Percolator q-Value Sequest HT	Percolator PEP Sequest HT
	FALSE	High	LAEMPADSGYPAYLAAR	1xOxidation [M4]	FALSE	0.0484269	0	1	4	1	A0A097BTV9	0	1811.86	1.88531	High	0	0.02285
FALSE	Master Protein	A0A1S3ZFC5	peptide-N4-(N-acetyl-beta- glucosaminyl)asparagine amidase A-like OS=Nicotiana tabacum OX=4097 GN=LOC107786253 PE=4 SV=1	FALSE	1.89983	1	1	1	1	579	64.535	6.32	1.85509	1
	Checked	Confidence	Sequence	Modifications	Contaminant	Qvality PEP	Qvality q-value	# Protein Groups	# Proteins	# PSMs	Master Protein Accessions	# Missed Cleavages	Theo. MH+ [Da]	XCorr Sequest HT	Confidence Sequest HT	Percolator q-Value Sequest HT	Percolator PEP Sequest HT
	FALSE	High	VLSISGSTISK		FALSE	0.0347697	0	1	2	1	A0A1S3ZFC5	0	1091.63	1.85509	High	0	0.01548
FALSE	Master Protein	A0A1S3XRM3	oxygen-evolving enhancer protein 3-2, chloroplastic-like OS=Nicotiana tabacum OX=4097 GN=LOC107767928 PE=3 SV=1	FALSE	6.14035	1	1	1	1	228	24.174	9.72	1.84097	1
	Checked	Confidence	Sequence	Modifications	Contaminant	Qvality PEP	Qvality q-value	# Protein Groups	# Proteins	# PSMs	Master Protein Accessions	# Missed Cleavages	Theo. MH+ [Da]	XCorr Sequest HT	Confidence Sequest HT	Percolator q-Value Sequest HT	Percolator PEP Sequest HT
	FALSE	High	FYLQPLTPAEAAQR		FALSE	0.120226	0.0034908	1	2	1	A0A1S3XRM3	0	1604.84	1.84097	High	0.002358	0.06709
FALSE	Master Protein	A0A1S3WZX1	elongation factor 1-beta-like OS=Nicotiana tabacum OX=4097 GN=LOC107759618 PE=3 SV=1	FALSE	6.19469	1	2	1	1	226	24.486	4.65	1.83421	1
	Checked	Confidence	Sequence	Modifications	Contaminant	Qvality PEP	Qvality q-value	# Protein Groups	# Proteins	# PSMs	Master Protein Accessions	# Missed Cleavages	Theo. MH+ [Da]	XCorr Sequest HT	Confidence Sequest HT	Percolator q-Value Sequest HT	Percolator PEP Sequest HT
	FALSE	High	IGSQAAPAEAAPAK		FALSE	0.0320401	0	1	1	2	A0A1S3WZX1	0	1281.68	1.83421	High	0	0.01405
FALSE	Master Protein	A0A1S3YYH9	protein HHL1, chloroplastic-like OS=Nicotiana tabacum OX=4097 GN=LOC107781116 PE=4 SV=1	FALSE	8.65801	1	1	1	1	231	25.867	9.61	1.82973	1
	Checked	Confidence	Sequence	Modifications	Contaminant	Qvality PEP	Qvality q-value	# Protein Groups	# Proteins	# PSMs	Master Protein Accessions	# Missed Cleavages	Theo. MH+ [Da]	XCorr Sequest HT	Confidence Sequest HT	Percolator q-Value Sequest HT	Percolator PEP Sequest HT
	FALSE	High	LTALPTSESSEEDSPKEGSK		FALSE	0.00309615	0	1	2	1	A0A1S3YYH9	1	2091.99	1.82973	High	0	0.0009096
FALSE	Master Protein	A0A1S3YU28	GTP-binding nuclear protein OS=Nicotiana tabacum OX=4097 GN=LOC107779563 PE=3 SV=1	FALSE	4.97738	1	1	1	1	221	25.173	6.86	1.82095	1
	Checked	Confidence	Sequence	Modifications	Contaminant	Qvality PEP	Qvality q-value	# Protein Groups	# Proteins	# PSMs	Master Protein Accessions	# Missed Cleavages	Theo. MH+ [Da]	XCorr Sequest HT	Confidence Sequest HT	Percolator q-Value Sequest HT	Percolator PEP Sequest HT
	FALSE	High	LVIVGDGGTGK		FALSE	0.0519981	0	1	4	1	A0A1S3YU28	0	1015.58	1.82095	High	0	0.0249
FALSE	Master Protein	A0A1S3Y8R3	8-hydroxygeraniol dehydrogenase-like OS=Nicotiana tabacum OX=4097 GN=LOC107773552 PE=3 SV=1	FALSE	3.62117	1	1	1	1	359	38.668	6.52	1.81921	1
	Checked	Confidence	Sequence	Modifications	Contaminant	Qvality PEP	Qvality q-value	# Protein Groups	# Proteins	# PSMs	Master Protein Accessions	# Missed Cleavages	Theo. MH+ [Da]	XCorr Sequest HT	Confidence Sequest HT	Percolator q-Value Sequest HT	Percolator PEP Sequest HT
	FALSE	High	DTSGVLSPFNFSR		FALSE	0.133968	0.00960422	1	1	1	A0A1S3Y8R3	0	1426.7	1.81921	High	0.006377	0.07636
FALSE	Master Protein	A0A1S4BUT1	early nodulin-like protein 1 OS=Nicotiana tabacum OX=4097 GN=LOC107812129 PE=4 SV=1	FALSE	4.46429	1	2	1	1	336	34.169	9.16	1.81563	1
	Checked	Confidence	Sequence	Modifications	Contaminant	Qvality PEP	Qvality q-value	# Protein Groups	# Proteins	# PSMs	Master Protein Accessions	# Missed Cleavages	Theo. MH+ [Da]	XCorr Sequest HT	Confidence Sequest HT	Percolator q-Value Sequest HT	Percolator PEP Sequest HT
	FALSE	High	GSNSVLVVNKDDYEK		FALSE	0.00797721	0	1	1	2	A0A1S4BUT1	1	1666.83	1.81563	High	0	0.005808
FALSE	Master Protein	A0A1S4CYN6	photosystem I reaction center subunit IV B, chloroplastic-like OS=Nicotiana tabacum OX=4097 GN=LOC107823915 PE=3 SV=1	FALSE	15.1724	1	1	1	1	145	15.419	9.74	1.8088	1
	Checked	Confidence	Sequence	Modifications	Contaminant	Qvality PEP	Qvality q-value	# Protein Groups	# Proteins	# PSMs	Master Protein Accessions	# Missed Cleavages	Theo. MH+ [Da]	XCorr Sequest HT	Confidence Sequest HT	Percolator q-Value Sequest HT	Percolator PEP Sequest HT
	FALSE	High	AAEEAAPPAATATAEGEAPPAK		FALSE	0.0715262	0.0034908	1	2	1	A0A1S4CYN6	0	2020.98	1.8088	High	0.002358	0.03618
FALSE	Master Protein	A0A0R4WFW8	Mannose-binding lectin OS=Nicotiana tabacum OX=4097 GN=MBL1 PE=2 SV=1	FALSE	4.36242	1	2	1	1	298	33.965	9.64	1.79432	1
	Checked	Confidence	Sequence	Modifications	Contaminant	Qvality PEP	Qvality q-value	# Protein Groups	# Proteins	# PSMs	Master Protein Accessions	# Missed Cleavages	Theo. MH+ [Da]	XCorr Sequest HT	Confidence Sequest HT	Percolator q-Value Sequest HT	Percolator PEP Sequest HT
	FALSE	High	NVNGPYSLEVKPK		FALSE	0.035669	0	1	2	2	A0A0R4WFW8	0	1444.78	1.79432	High	0.004674	0.07067
FALSE	Master Protein	A0A1S3XU44	Carbonic anhydrase OS=Nicotiana tabacum OX=4097 GN=LOC107768773 PE=3 SV=1	FALSE	8.10811	3	5	3	1	333	35.876	6.93	1.77763	3
	Checked	Confidence	Sequence	Modifications	Contaminant	Qvality PEP	Qvality q-value	# Protein Groups	# Proteins	# PSMs	Master Protein Accessions	# Missed Cleavages	Theo. MH+ [Da]	XCorr Sequest HT	Confidence Sequest HT	Percolator q-Value Sequest HT	Percolator PEP Sequest HT
	FALSE	High	NIANMVPAYDK	1xOxidation [M5]	FALSE	0.0549842	0	1	4	2	A0A1S3XU44	0	1251.6	1.36521	High	0	0.02657
	FALSE	High	YEKNPALYGELSK		FALSE	0.0173251	0	1	4	1	A0A1S3XU44	1	1511.77	1.77763	High	0	0.006845
	FALSE	High	TEKYEKNPALYGELSK		FALSE	0.066648	0.0034908	1	4	1	A0A1S3XU44	2	1869.96	1.06627	High	0.002358	0.03323
	FALSE	High	NIANMVPAYDK		FALSE	0.144869	0.00960422	1	4	1	A0A1S3XU44	0	1235.61	1.40467	High	0.006377	0.08362
FALSE	Master Protein	A0A1S4AWU8	zinc finger CCCH domain-containing protein 49-like isoform X1 OS=Nicotiana tabacum OX=4097 GN=LOC107802168 PE=4 SV=1	FALSE	2.92887	1	1	1	1	478	53.936	7.58	1.76897	1
	Checked	Confidence	Sequence	Modifications	Contaminant	Qvality PEP	Qvality q-value	# Protein Groups	# Proteins	# PSMs	Master Protein Accessions	# Missed Cleavages	Theo. MH+ [Da]	XCorr Sequest HT	Confidence Sequest HT	Percolator q-Value Sequest HT	Percolator PEP Sequest HT
	FALSE	High	DTALSINSNDAIPK		FALSE	0.100071	0.0034908	1	4	1	A0A1S4AWU8	0	1458.74	1.76897	High	0.002358	0.05382
FALSE	Master Protein	A0A1S3XUT7	ruBisCO large subunit-binding protein subunit alpha-like OS=Nicotiana tabacum OX=4097 GN=LOC107769050 PE=3 SV=1	FALSE	2.03735	1	1	1	1	589	62.407	5.47	1.76514	1
	Checked	Confidence	Sequence	Modifications	Contaminant	Qvality PEP	Qvality q-value	# Protein Groups	# Proteins	# PSMs	Master Protein Accessions	# Missed Cleavages	Theo. MH+ [Da]	XCorr Sequest HT	Confidence Sequest HT	Percolator q-Value Sequest HT	Percolator PEP Sequest HT
	FALSE	High	VGAATEAELEDR		FALSE	0.0729825	0.0034908	1	4	1	A0A1S3XUT7	0	1260.61	1.76514	High	0.002358	0.03711
FALSE	Master Protein	A0A1S3WZA6	ADP/ATP translocase OS=Nicotiana tabacum OX=4097 GN=LOC107759519 PE=3 SV=1	FALSE	1.95599	1	1	1	1	409	45.071	9.7	1.75985	1
	Checked	Confidence	Sequence	Modifications	Contaminant	Qvality PEP	Qvality q-value	# Protein Groups	# Proteins	# PSMs	Master Protein Accessions	# Missed Cleavages	Theo. MH+ [Da]	XCorr Sequest HT	Confidence Sequest HT	Percolator q-Value Sequest HT	Percolator PEP Sequest HT
	FALSE	High	GAGANILR		FALSE	0.0737214	0.0034908	1	12	1	A0A1S3WZA6	0	771.447	1.75985	High	0.002358	0.03756
FALSE	Master Protein	A0A1S3Y9H8	116 kDa U5 small nuclear ribonucleoprotein component-like OS=Nicotiana tabacum OX=4097 GN=LOC107773820 PE=3 SV=1	FALSE	2.63425	2	2	2	1	987	110.349	5.1	1.75293	2
	Checked	Confidence	Sequence	Modifications	Contaminant	Qvality PEP	Qvality q-value	# Protein Groups	# Proteins	# PSMs	Master Protein Accessions	# Missed Cleavages	Theo. MH+ [Da]	XCorr Sequest HT	Confidence Sequest HT	Percolator q-Value Sequest HT	Percolator PEP Sequest HT
	FALSE	High	VYSGEIMTGQTVR	1xOxidation [M7]	FALSE	0.0961592	0.0034908	1	2	1	A0A1S3Y9H8	0	1456.71	1.00636	High	0.002358	0.05146
	FALSE	High	TATEPLNPSELPK		FALSE	0.0656456	0.0034908	1	2	1	A0A1S3Y9H8	0	1396.73	1.75293	High	0.002358	0.03273
FALSE	Master Protein	A0A1S4A9C7	Malate dehydrogenase OS=Nicotiana tabacum OX=4097 GN=LOC107795174 PE=3 SV=1	FALSE	3.39943	1	1	1	1	353	37.038	8.73	1.74929	1
	Checked	Confidence	Sequence	Modifications	Contaminant	Qvality PEP	Qvality q-value	# Protein Groups	# Proteins	# PSMs	Master Protein Accessions	# Missed Cleavages	Theo. MH+ [Da]	XCorr Sequest HT	Confidence Sequest HT	Percolator q-Value Sequest HT	Percolator PEP Sequest HT
	FALSE	High	TQDGGTEVVEAK		FALSE	0.0430772	0	1	4	1	A0A1S4A9C7	0	1233.6	1.74929	High	0	0.0199
FALSE	Master Protein	A0A1S3Z4R3	Glycine cleavage system P protein OS=Nicotiana tabacum OX=4097 GN=LOC107783010 PE=3 SV=1	FALSE	1.43403	1	1	1	1	1046	114.142	6.95	1.74807	1
	Checked	Confidence	Sequence	Modifications	Contaminant	Qvality PEP	Qvality q-value	# Protein Groups	# Proteins	# PSMs	Master Protein Accessions	# Missed Cleavages	Theo. MH+ [Da]	XCorr Sequest HT	Confidence Sequest HT	Percolator q-Value Sequest HT	Percolator PEP Sequest HT
	FALSE	High	IIGVSVDSSGKPALR		FALSE	0.0584335	0.0023643	1	2	1	A0A1S3Z4R3	0	1498.86	1.74807	High	0.001656	0.02856
FALSE	Master Protein	A0A1S4BKW8	Ribosomal protein OS=Nicotiana tabacum OX=4097 GN=LOC107809424 PE=3 SV=1	FALSE	4.11765	1	1	1	1	340	37.024	9.32	1.71724	1
	Checked	Confidence	Sequence	Modifications	Contaminant	Qvality PEP	Qvality q-value	# Protein Groups	# Proteins	# PSMs	Master Protein Accessions	# Missed Cleavages	Theo. MH+ [Da]	XCorr Sequest HT	Confidence Sequest HT	Percolator q-Value Sequest HT	Percolator PEP Sequest HT
	FALSE	High	VAVLTQGEKFDEAK		FALSE	0.0340665	0	1	1	1	A0A1S4BKW8	1	1534.81	1.71724	High	0	0.0151
FALSE	Master Protein	A0A1S3YIG1	Phosphopyruvate hydratase OS=Nicotiana tabacum OX=4097 GN=LOC107776643 PE=3 SV=1	FALSE	4.05405	1	3	1	1	444	47.81	5.57	1.71662	1
	Checked	Confidence	Sequence	Modifications	Contaminant	Qvality PEP	Qvality q-value	# Protein Groups	# Proteins	# PSMs	Master Protein Accessions	# Missed Cleavages	Theo. MH+ [Da]	XCorr Sequest HT	Confidence Sequest HT	Percolator q-Value Sequest HT	Percolator PEP Sequest HT
	FALSE	High	AAVPSGASTGIYEALELR		FALSE	0.00130428	0	1	3	3	A0A1S3YIG1	0	1804.94	1.92264	High	0	0.002124
FALSE	Master Protein	A0A1S3ZA20	Chlorophyll a-b binding protein, chloroplastic OS=Nicotiana tabacum OX=4097 GN=LOC107784622 PE=3 SV=1	FALSE	9.15751	2	2	2	1	273	29.186	8.68	1.70044	2
	Checked	Confidence	Sequence	Modifications	Contaminant	Qvality PEP	Qvality q-value	# Protein Groups	# Proteins	# PSMs	Master Protein Accessions	# Missed Cleavages	Theo. MH+ [Da]	XCorr Sequest HT	Confidence Sequest HT	Percolator q-Value Sequest HT	Percolator PEP Sequest HT
	FALSE	High	QYFLGLEK		FALSE	0.0617807	0.0023643	1	4	1	A0A1S3ZA20	0	997.535	1.40142	High	0.001656	0.0304
	FALSE	High	FAMLGAAGAIAPEILGK	1xOxidation [M3]	FALSE	0.0933219	0.0034908	1	3	1	A0A1S3ZA20	0	1645.9	1.70044	High	0.002358	0.04975
FALSE	Master Protein	A0A1S3XC61	aspartyl protease family protein At5g10770-like OS=Nicotiana tabacum OX=4097 GN=LOC107763440 PE=3 SV=1	FALSE	3.18725	1	2	1	1	502	53.572	8.65	1.66508	1
	Checked	Confidence	Sequence	Modifications	Contaminant	Qvality PEP	Qvality q-value	# Protein Groups	# Proteins	# PSMs	Master Protein Accessions	# Missed Cleavages	Theo. MH+ [Da]	XCorr Sequest HT	Confidence Sequest HT	Percolator q-Value Sequest HT	Percolator PEP Sequest HT
	FALSE	High	SCYAQQQPIFDPSASK	1xCarbamidomethyl [C2]	FALSE	0.0335483	0	1	1	2	A0A1S3XC61	0	1826.84	1.66508	High	0	0.01484
FALSE	Master Protein	A0A1S3Y6L1	Dynamin GTPase OS=Nicotiana tabacum OX=4097 GN=LOC107772803 PE=3 SV=1	FALSE	1.63755	1	1	1	1	916	98.914	8.97	1.65909	1
	Checked	Confidence	Sequence	Modifications	Contaminant	Qvality PEP	Qvality q-value	# Protein Groups	# Proteins	# PSMs	Master Protein Accessions	# Missed Cleavages	Theo. MH+ [Da]	XCorr Sequest HT	Confidence Sequest HT	Percolator q-Value Sequest HT	Percolator PEP Sequest HT
	FALSE	High	SAFDAAANGPSSLSR		FALSE	0.0835914	0.0034908	1	2	1	A0A1S3Y6L1	0	1450.69	1.65909	High	0.002358	0.04359
FALSE	Master Protein	A0A1S3ZW63	protein plastid transcriptionally active 16, chloroplastic-like OS=Nicotiana tabacum OX=4097 GN=LOC107791167 PE=4 SV=1	FALSE	6.67976	2	2	2	1	509	54.325	8.02	1.65616	2
	Checked	Confidence	Sequence	Modifications	Contaminant	Qvality PEP	Qvality q-value	# Protein Groups	# Proteins	# PSMs	Master Protein Accessions	# Missed Cleavages	Theo. MH+ [Da]	XCorr Sequest HT	Confidence Sequest HT	Percolator q-Value Sequest HT	Percolator PEP Sequest HT
	FALSE	High	SAVEKVGEESTQVATVR		FALSE	0.0602367	0.0023643	1	1	1	A0A1S3ZW63	1	1789.93	1.65616	High	0.001656	0.02956
	FALSE	High	SLIPVSTNPSSGLAFGR		FALSE	0.0756006	0.0034908	1	1	1	A0A1S3ZW63	0	1702.91	1.32237	High	0.002358	0.03874
FALSE	Master Protein	A0A1S3ZNE8	Alpha-mannosidase OS=Nicotiana tabacum OX=4097 GN=LOC107788691 PE=3 SV=1	FALSE	1.16618	1	2	1	1	1029	116.109	6.86	1.6471	1
	Checked	Confidence	Sequence	Modifications	Contaminant	Qvality PEP	Qvality q-value	# Protein Groups	# Proteins	# PSMs	Master Protein Accessions	# Missed Cleavages	Theo. MH+ [Da]	XCorr Sequest HT	Confidence Sequest HT	Percolator q-Value Sequest HT	Percolator PEP Sequest HT
	FALSE	High	AEAPNDSPVVPR		FALSE	0.0318767	0	1	1	2	A0A1S3ZNE8	0	1251.63	1.6471	High	0	0.01401
FALSE	Master Protein	A0A1S3Y2L8	alpha-xylosidase 1-like OS=Nicotiana tabacum OX=4097 GN=LOC107771561 PE=3 SV=1	FALSE	1.28894	1	1	1	1	931	104.826	6.44	1.64136	1
	Checked	Confidence	Sequence	Modifications	Contaminant	Qvality PEP	Qvality q-value	# Protein Groups	# Proteins	# PSMs	Master Protein Accessions	# Missed Cleavages	Theo. MH+ [Da]	XCorr Sequest HT	Confidence Sequest HT	Percolator q-Value Sequest HT	Percolator PEP Sequest HT
	FALSE	High	LFLDEDELPEMK	1xOxidation [M11]	FALSE	0.0704525	0.0034908	1	2	1	A0A1S3Y2L8	0	1494.7	1.64136	High	0.002358	0.03561
FALSE	Master Protein	A0A1S4BUK0	21 kDa protein-like isoform X1 OS=Nicotiana tabacum OX=4097 GN=LOC107812028 PE=4 SV=1	FALSE	18.3246	3	3	3	1	191	20.783	8.85	1.63362	3
	Checked	Confidence	Sequence	Modifications	Contaminant	Qvality PEP	Qvality q-value	# Protein Groups	# Proteins	# PSMs	Master Protein Accessions	# Missed Cleavages	Theo. MH+ [Da]	XCorr Sequest HT	Confidence Sequest HT	Percolator q-Value Sequest HT	Percolator PEP Sequest HT
	FALSE	High	EYEAIKDCVEETSDSVDR	1xCarbamidomethyl [C8]	FALSE	0.0413565	0	1	1	1	A0A1S4BUK0	1	2144.93	1.32663	High	0	0.01894
	FALSE	High	TALSVSLDR		FALSE	0.030443	0	1	2	1	A0A1S4BUK0	0	961.531	1.57988	High	0	0.01327
	FALSE	High	NSQEQLIK		FALSE	0.0506939	0	1	2	1	A0A1S4BUK0	0	959.516	1.63362	High	0	0.02406
FALSE	Master Protein	Q04127	Oxygen-evolving enhancer protein 2-3, chloroplastic OS=Nicotiana tabacum OX=4097 GN=PSBP3 PE=2 SV=1	FALSE	5.26316	1	1	1	1	266	28.666	8.21	1.62639	1
	Checked	Confidence	Sequence	Modifications	Contaminant	Qvality PEP	Qvality q-value	# Protein Groups	# Proteins	# PSMs	Master Protein Accessions	# Missed Cleavages	Theo. MH+ [Da]	XCorr Sequest HT	Confidence Sequest HT	Percolator q-Value Sequest HT	Percolator PEP Sequest HT
	FALSE	High	TDTDFQTYNGDGFK		FALSE	0.079499	0.0034908	1	2	1	Q04127	0	1608.68	1.62639	High	0.002358	0.04115
FALSE	Master Protein	A0A1S4D2U5	30S ribosomal protein S5, chloroplastic OS=Nicotiana tabacum OX=4097 GN=LOC107825411 PE=3 SV=1	FALSE	4.7138	1	1	1	1	297	32.25	8.91	0	1
	Checked	Confidence	Sequence	Modifications	Contaminant	Qvality PEP	Qvality q-value	# Protein Groups	# Proteins	# PSMs	Master Protein Accessions	# Missed Cleavages	Theo. MH+ [Da]	XCorr Sequest HT	Confidence Sequest HT	Percolator q-Value Sequest HT	Percolator PEP Sequest HT
	FALSE	High	IVLEMAGVENALGK	1xOxidation [M5]	FALSE	0.128177	0.00851845	1	2	1	A0A1S4D2U5	0	1459.78	1.41242	High	0.005727	0.07226
FALSE	Master Protein	Q06BK4	Aquaporin PIP1-5s OS=Nicotiana tabacum OX=4097 GN=LOC107778528 PE=2 SV=1	FALSE	4.87805	1	1	1	1	287	30.776	8.16	0	1
	Checked	Confidence	Sequence	Modifications	Contaminant	Qvality PEP	Qvality q-value	# Protein Groups	# Proteins	# PSMs	Master Protein Accessions	# Missed Cleavages	Theo. MH+ [Da]	XCorr Sequest HT	Confidence Sequest HT	Percolator q-Value Sequest HT	Percolator PEP Sequest HT
	FALSE	High	LGGGANVVNHGYTK		FALSE	0.0827569	0.0034908	1	1	1	Q06BK4	0	1386.71	1.54277	High	0.002358	0.04294
FALSE	Master Protein	A0A1S4APJ0	50S ribosomal protein L9, chloroplastic OS=Nicotiana tabacum OX=4097 GN=LOC107799768 PE=3 SV=1	FALSE	5.20833	1	1	1	1	192	21.498	9.74	0	1
	Checked	Confidence	Sequence	Modifications	Contaminant	Qvality PEP	Qvality q-value	# Protein Groups	# Proteins	# PSMs	Master Protein Accessions	# Missed Cleavages	Theo. MH+ [Da]	XCorr Sequest HT	Confidence Sequest HT	Percolator q-Value Sequest HT	Percolator PEP Sequest HT
	FALSE	High	VKEEALQLAR		FALSE	0.108357	0.0034908	1	2	1	A0A1S4APJ0	1	1156.67	1.27216	High	0.002358	0.05928
FALSE	Master Protein	A0A1S4D519	LOW QUALITY PROTEIN: UPF0603 protein At1g54780, chloroplastic OS=Nicotiana tabacum OX=4097 GN=LOC107826018 PE=4 SV=1	FALSE	4.01338	1	1	1	1	299	32.299	8.81	0	1
	Checked	Confidence	Sequence	Modifications	Contaminant	Qvality PEP	Qvality q-value	# Protein Groups	# Proteins	# PSMs	Master Protein Accessions	# Missed Cleavages	Theo. MH+ [Da]	XCorr Sequest HT	Confidence Sequest HT	Percolator q-Value Sequest HT	Percolator PEP Sequest HT
	FALSE	High	EGAITGGPEFVK		FALSE	0.152094	0.00960422	1	1	1	A0A1S4D519	0	1204.62	1.46914	High	0.006377	0.08899
FALSE	Master Protein	A0A1S3ZFP0	uncharacterized protein LOC107786153 OS=Nicotiana tabacum OX=4097 GN=LOC107786153 PE=4 SV=1	FALSE	3.49462	1	1	1	1	372	42.937	9.64	0	1
	Checked	Confidence	Sequence	Modifications	Contaminant	Qvality PEP	Qvality q-value	# Protein Groups	# Proteins	# PSMs	Master Protein Accessions	# Missed Cleavages	Theo. MH+ [Da]	XCorr Sequest HT	Confidence Sequest HT	Percolator q-Value Sequest HT	Percolator PEP Sequest HT
	FALSE	High	RNPSLLTYNLDDK		FALSE	0.119045	0.0034908	1	1	1	A0A1S3ZFP0	1	1548.8	0.886841	High	0.002358	0.06643
FALSE	Master Protein	A0A1S4DQ97	glycine-rich protein 2-like OS=Nicotiana tabacum OX=4097 GN=LOC107832297 PE=4 SV=1	FALSE	9.44444	1	2	1	1	180	17.138	5.17	0	1
	Checked	Confidence	Sequence	Modifications	Contaminant	Qvality PEP	Qvality q-value	# Protein Groups	# Proteins	# PSMs	Master Protein Accessions	# Missed Cleavages	Theo. MH+ [Da]	XCorr Sequest HT	Confidence Sequest HT	Percolator q-Value Sequest HT	Percolator PEP Sequest HT
	FALSE	High	AVNVTGPDGASVQGGGR		FALSE	0.105176	0.0034908	1	1	2	A0A1S4DQ97	0	1541.77	1.44794	High	0.002358	0.05731
FALSE	Master Protein	A0A1S4DML1	ATP-dependent zinc metalloprotease FTSH, chloroplastic-like OS=Nicotiana tabacum OX=4097 GN=LOC107831424 PE=3 SV=1	FALSE	2.0979	1	1	1	1	715	76.586	6.61	0	1
	Checked	Confidence	Sequence	Modifications	Contaminant	Qvality PEP	Qvality q-value	# Protein Groups	# Proteins	# PSMs	Master Protein Accessions	# Missed Cleavages	Theo. MH+ [Da]	XCorr Sequest HT	Confidence Sequest HT	Percolator q-Value Sequest HT	Percolator PEP Sequest HT
	FALSE	High	GQAGGLTFFAPSEER		FALSE	0.145577	0.00960422	1	5	1	A0A1S4DML1	0	1566.75	1.04124	High	0.006377	0.08441
FALSE	Master Protein	A0A1S4BSA2	oxygen-evolving enhancer protein 1, chloroplastic-like OS=Nicotiana tabacum OX=4097 GN=LOC107811352 PE=3 SV=1	FALSE	4.28212	1	1	1	1	397	43.009	9.01	0	1
	Checked	Confidence	Sequence	Modifications	Contaminant	Qvality PEP	Qvality q-value	# Protein Groups	# Proteins	# PSMs	Master Protein Accessions	# Missed Cleavages	Theo. MH+ [Da]	XCorr Sequest HT	Confidence Sequest HT	Percolator q-Value Sequest HT	Percolator PEP Sequest HT
	FALSE	High	GGSTGYDNAVALPAGGR		FALSE	0.0519981	0	1	7	1	A0A1S4BSA2	0	1562.76	1.52425	High	0	0.0248
FALSE	Master Protein	A0A1S4B2V1	Peroxidase OS=Nicotiana tabacum OX=4097 GN=LOC107803841 PE=3 SV=1	FALSE	3.0303	1	1	1	1	330	35.563	8.12	0	1
	Checked	Confidence	Sequence	Modifications	Contaminant	Qvality PEP	Qvality q-value	# Protein Groups	# Proteins	# PSMs	Master Protein Accessions	# Missed Cleavages	Theo. MH+ [Da]	XCorr Sequest HT	Confidence Sequest HT	Percolator q-Value Sequest HT	Percolator PEP Sequest HT
	FALSE	High	VGFYSSTCPR	1xCarbamidomethyl [C8]	FALSE	0.109982	0.0034908	1	4	1	A0A1S4B2V1	0	1173.54	1.57841	High	0.002358	0.06016
FALSE	Master Protein	A0A1S4BXE7	GDP-mannose 3,5-epimerase 1-like OS=Nicotiana tabacum OX=4097 GN=LOC107812799 PE=4 SV=1	FALSE	3.7234	1	1	1	1	376	42.441	6.61	0	1
	Checked	Confidence	Sequence	Modifications	Contaminant	Qvality PEP	Qvality q-value	# Protein Groups	# Proteins	# PSMs	Master Protein Accessions	# Missed Cleavages	Theo. MH+ [Da]	XCorr Sequest HT	Confidence Sequest HT	Percolator q-Value Sequest HT	Percolator PEP Sequest HT
	FALSE	High	VVGTQAPVQLGSLR		FALSE	0.142069	0.00960422	1	2	1	A0A1S4BXE7	0	1424.82	1.56686	High	0.006377	0.08175
FALSE	Master Protein	A0A1S4AGW0	Malate dehydrogenase OS=Nicotiana tabacum OX=4097 GN=LOC107797501 PE=3 SV=1	FALSE	4.7619	1	1	1	1	357	37.575	7.94	0	1
	Checked	Confidence	Sequence	Modifications	Contaminant	Qvality PEP	Qvality q-value	# Protein Groups	# Proteins	# PSMs	Master Protein Accessions	# Missed Cleavages	Theo. MH+ [Da]	XCorr Sequest HT	Confidence Sequest HT	Percolator q-Value Sequest HT	Percolator PEP Sequest HT
	FALSE	High	TGAEEVYQLGPLNEYER		FALSE	0.0763652	0.0034908	1	2	1	A0A1S4AGW0	0	1967.93	1.4473	High	0.002358	0.03902
FALSE	Master Protein	A0A1S3ZMK6	Vacuolar proton pump subunit B OS=Nicotiana tabacum OX=4097 GN=LOC107788603 PE=3 SV=1	FALSE	2.1978	1	1	1	1	546	60.901	5.12	0	1
	Checked	Confidence	Sequence	Modifications	Contaminant	Qvality PEP	Qvality q-value	# Protein Groups	# Proteins	# PSMs	Master Protein Accessions	# Missed Cleavages	Theo. MH+ [Da]	XCorr Sequest HT	Confidence Sequest HT	Percolator q-Value Sequest HT	Percolator PEP Sequest HT
	FALSE	High	DISGSSINPSER		FALSE	0.0708087	0.0034908	1	6	1	A0A1S3ZMK6	0	1261.6	1.51849	High	0.002358	0.03571
FALSE	Master Protein	A0A1S4B8B9	40S ribosomal protein S8 OS=Nicotiana tabacum OX=4097 GN=LOC107805570 PE=3 SV=1	FALSE	6.69643	1	1	1	1	224	25.122	10.35	0	1
	Checked	Confidence	Sequence	Modifications	Contaminant	Qvality PEP	Qvality q-value	# Protein Groups	# Proteins	# PSMs	Master Protein Accessions	# Missed Cleavages	Theo. MH+ [Da]	XCorr Sequest HT	Confidence Sequest HT	Percolator q-Value Sequest HT	Percolator PEP Sequest HT
	FALSE	High	ILDVVYNASNNELVR		FALSE	0.0196959	0	1	10	2	A0A1S4B8B9	0	1718.91	0.941383	High	0	0.007931
FALSE	Master Protein	O24132	Annexin OS=Nicotiana tabacum OX=4097 GN=X671 PE=2 SV=1	FALSE	4.14013	1	1	1	1	314	35.928	5.54	0	1
	Checked	Confidence	Sequence	Modifications	Contaminant	Qvality PEP	Qvality q-value	# Protein Groups	# Proteins	# PSMs	Master Protein Accessions	# Missed Cleavages	Theo. MH+ [Da]	XCorr Sequest HT	Confidence Sequest HT	Percolator q-Value Sequest HT	Percolator PEP Sequest HT
	FALSE	High	ISDKAYSDNEVIR		FALSE	0.0811122	0.0034908	1	1	1	O24132	1	1509.75	1.00957	High	0.002358	0.04191
FALSE	Master Protein	E3W9Q2	Similar to T-phylloplanin OS=Nicotiana tabacum OX=4097 GN=T-phylloplanin 2a PE=2 SV=1	FALSE	7.89474	1	1	1	1	152	15.406	8.98	0	1
	Checked	Confidence	Sequence	Modifications	Contaminant	Qvality PEP	Qvality q-value	# Protein Groups	# Proteins	# PSMs	Master Protein Accessions	# Missed Cleavages	Theo. MH+ [Da]	XCorr Sequest HT	Confidence Sequest HT	Percolator q-Value Sequest HT	Percolator PEP Sequest HT
	FALSE	High	VNTLPLLLSNCR	1xCarbamidomethyl [C11]	FALSE	0.0322043	0	1	1	1	E3W9Q2	0	1399.77	1.5091	High	0	0.0141
FALSE	Master Protein	A0A1S4CZY8	Ribosomal protein OS=Nicotiana tabacum OX=4097 GN=LOC107824444 PE=3 SV=1	FALSE	13.1783	1	1	1	1	129	14.107	9.39	0	1
	Checked	Confidence	Sequence	Modifications	Contaminant	Qvality PEP	Qvality q-value	# Protein Groups	# Proteins	# PSMs	Master Protein Accessions	# Missed Cleavages	Theo. MH+ [Da]	XCorr Sequest HT	Confidence Sequest HT	Percolator q-Value Sequest HT	Percolator PEP Sequest HT
	FALSE	High	AGTVTTNIPQAIEEFKK		FALSE	0.0228535	0	1	1	1	A0A1S4CZY8	1	1846.99	1.3892	High	0	0.009456
FALSE	Master Protein	A0A1S4AKX3	probable 2-carboxy-D-arabinitol-1-phosphatase OS=Nicotiana tabacum OX=4097 GN=LOC107798841 PE=4 SV=1	FALSE	3.34646	1	2	1	1	508	55.765	6.38	0	1
	Checked	Confidence	Sequence	Modifications	Contaminant	Qvality PEP	Qvality q-value	# Protein Groups	# Proteins	# PSMs	Master Protein Accessions	# Missed Cleavages	Theo. MH+ [Da]	XCorr Sequest HT	Confidence Sequest HT	Percolator q-Value Sequest HT	Percolator PEP Sequest HT
	FALSE	High	LNQTPGSPVAGGSSAGR		FALSE	0.0479369	0	1	2	2	A0A1S4AKX3	0	1555.78	1.10023	High	0	0.02255
FALSE	Master Protein	A0A1S4C9T0	endoplasmin homolog OS=Nicotiana tabacum OX=4097 GN=LOC107816676 PE=3 SV=1	FALSE	1.72414	2	2	2	1	812	93.139	5	0	2
	Checked	Confidence	Sequence	Modifications	Contaminant	Qvality PEP	Qvality q-value	# Protein Groups	# Proteins	# PSMs	Master Protein Accessions	# Missed Cleavages	Theo. MH+ [Da]	XCorr Sequest HT	Confidence Sequest HT	Percolator q-Value Sequest HT	Percolator PEP Sequest HT
	FALSE	High	ELISNASDALDK		FALSE	0.109438	0.0034908	1	6	1	A0A1S4C9T0	0	1275.64	1.55447	High	0.002358	0.05997
	FALSE	High	ELISNASDALDKLR		FALSE	0.106755	0.0034908	1	6	2	A0A1S4C9T0	1	1544.83	1.38154	High	0.002358	0.05816
FALSE	Master Protein	A0A1S3Y9T1	uncharacterized protein At5g39570-like OS=Nicotiana tabacum OX=4097 GN=LOC107774073 PE=4 SV=1	FALSE	4.55764	1	1	1	1	373	43.043	4.64	0	1
	Checked	Confidence	Sequence	Modifications	Contaminant	Qvality PEP	Qvality q-value	# Protein Groups	# Proteins	# PSMs	Master Protein Accessions	# Missed Cleavages	Theo. MH+ [Da]	XCorr Sequest HT	Confidence Sequest HT	Percolator q-Value Sequest HT	Percolator PEP Sequest HT
	FALSE	High	KSEYEEPASEYGSGYGR		FALSE	0.120226	0.0034908	1	2	1	A0A1S3Y9T1	1	1908.82	0.864498	High	0.002358	0.06689
FALSE	Master Protein	A0A1S3ZTW0	uncharacterized protein At4g06744-like OS=Nicotiana tabacum OX=4097 GN=LOC107790335 PE=4 SV=1	FALSE	2.57937	1	1	1	1	504	55.772	8.41	0	1
	Checked	Confidence	Sequence	Modifications	Contaminant	Qvality PEP	Qvality q-value	# Protein Groups	# Proteins	# PSMs	Master Protein Accessions	# Missed Cleavages	Theo. MH+ [Da]	XCorr Sequest HT	Confidence Sequest HT	Percolator q-Value Sequest HT	Percolator PEP Sequest HT
	FALSE	High	KPEECEAFFLQPR	1xCarbamidomethyl [C5]	FALSE	0.00423769	0	1	1	1	A0A1S3ZTW0	0	1650.79	1.47327	High	0	0.001312
FALSE	Master Protein	A0A1S4BR04	WD repeat-containing protein 44-like isoform X1 OS=Nicotiana tabacum OX=4097 GN=LOC107810992 PE=4 SV=1	FALSE	1.38741	1	1	1	1	937	104.574	8.48	0	1
	Checked	Confidence	Sequence	Modifications	Contaminant	Qvality PEP	Qvality q-value	# Protein Groups	# Proteins	# PSMs	Master Protein Accessions	# Missed Cleavages	Theo. MH+ [Da]	XCorr Sequest HT	Confidence Sequest HT	Percolator q-Value Sequest HT	Percolator PEP Sequest HT
	FALSE	High	EQTALEEQQKPNK		FALSE	0.110529	0.0034908	1	2	1	A0A1S4BR04	0	1542.78	1.52547	High	0.002358	0.0608
FALSE	Master Protein	A0A1S4BK78	uncharacterized protein LOC107809137 OS=Nicotiana tabacum OX=4097 GN=LOC107809137 PE=4 SV=1	FALSE	5.17241	1	1	1	1	174	19.325	9.58	0	1
	Checked	Confidence	Sequence	Modifications	Contaminant	Qvality PEP	Qvality q-value	# Protein Groups	# Proteins	# PSMs	Master Protein Accessions	# Missed Cleavages	Theo. MH+ [Da]	XCorr Sequest HT	Confidence Sequest HT	Percolator q-Value Sequest HT	Percolator PEP Sequest HT
	FALSE	High	CSTDTFQIR	1xCarbamidomethyl [C1]	FALSE	0.146288	0.00960422	1	2	1	A0A1S4BK78	0	1127.51	1.40964	High	0.006377	0.08465
FALSE	Master Protein	A0A1S4DJC0	Geranylgeranyl reductase OS=Nicotiana tabacum OX=4097 GN=LOC107830453 PE=3 SV=1	FALSE	4.09483	1	1	1	1	464	51.331	9.04	0	1
	Checked	Confidence	Sequence	Modifications	Contaminant	Qvality PEP	Qvality q-value	# Protein Groups	# Proteins	# PSMs	Master Protein Accessions	# Missed Cleavages	Theo. MH+ [Da]	XCorr Sequest HT	Confidence Sequest HT	Percolator q-Value Sequest HT	Percolator PEP Sequest HT
	FALSE	High	VAVVGGGPAGGAAAETLAK		FALSE	0.00425955	0	1	2	1	A0A1S4DJC0	0	1595.88	1.45777	High	0	0.001323
FALSE	Master Protein	A0A1S4A548	stromal 70 kDa heat shock-related protein, chloroplastic-like OS=Nicotiana tabacum OX=4097 GN=LOC107793862 PE=3 SV=1	FALSE	2.26308	1	1	1	1	707	75.129	5.38	0	1
	Checked	Confidence	Sequence	Modifications	Contaminant	Qvality PEP	Qvality q-value	# Protein Groups	# Proteins	# PSMs	Master Protein Accessions	# Missed Cleavages	Theo. MH+ [Da]	XCorr Sequest HT	Confidence Sequest HT	Percolator q-Value Sequest HT	Percolator PEP Sequest HT
	FALSE	High	IINEPTAASLAYGFEK		FALSE	0.0538794	0	1	4	1	A0A1S4A548	0	1723.89	1.27859	High	0	0.02588
FALSE	Master Protein	A0A1S4B9V9	uncharacterized protein LOC107806105 OS=Nicotiana tabacum OX=4097 GN=LOC107806105 PE=4 SV=1	FALSE	11.5044	2	4	2	1	226	25.381	8.85	0	2
	Checked	Confidence	Sequence	Modifications	Contaminant	Qvality PEP	Qvality q-value	# Protein Groups	# Proteins	# PSMs	Master Protein Accessions	# Missed Cleavages	Theo. MH+ [Da]	XCorr Sequest HT	Confidence Sequest HT	Percolator q-Value Sequest HT	Percolator PEP Sequest HT
	FALSE	High	LLESFFGQQEK		FALSE	0.0276226	0	1	2	2	A0A1S4B9V9	0	1325.67	1.15255	High	0.005727	0.07398
	FALSE	High	FTSNAIGNSNYAAIK		FALSE	0.0995741	0.0034908	1	1	2	A0A1S4B9V9	0	1570.79	1.10655	High	0.002358	0.05359
FALSE	Master Protein	A0A1S3YCM6	merozoite surface antigen 2, allelic form 2-like OS=Nicotiana tabacum OX=4097 GN=LOC107774851 PE=4 SV=1	FALSE	11.9205	1	1	1	1	151	14.966	11.8	0	1
	Checked	Confidence	Sequence	Modifications	Contaminant	Qvality PEP	Qvality q-value	# Protein Groups	# Proteins	# PSMs	Master Protein Accessions	# Missed Cleavages	Theo. MH+ [Da]	XCorr Sequest HT	Confidence Sequest HT	Percolator q-Value Sequest HT	Percolator PEP Sequest HT
	FALSE	High	RFPTLGFGGGGGGAGAWR		FALSE	0.0995741	0.0034908	1	1	1	A0A1S3YCM6	1	1720.87	1.14319	High	0.002358	0.05351
FALSE	Master Protein	A0A1S3YZQ5	Germin-like protein OS=Nicotiana tabacum OX=4097 GN=LOC107781399 PE=3 SV=1	FALSE	6.73077	1	2	1	1	208	21.553	7.97	0	1
	Checked	Confidence	Sequence	Modifications	Contaminant	Qvality PEP	Qvality q-value	# Protein Groups	# Proteins	# PSMs	Master Protein Accessions	# Missed Cleavages	Theo. MH+ [Da]	XCorr Sequest HT	Confidence Sequest HT	Percolator q-Value Sequest HT	Percolator PEP Sequest HT
	FALSE	High	LVEATTFLDEAQIK		FALSE	0.0561112	0	1	1	2	A0A1S3YZQ5	0	1577.84	1.54587	High	0	0.02724
FALSE	Master Protein	A0A1S3XD13	4-coumarate--CoA ligase OS=Nicotiana tabacum OX=4097 GN=LOC107763835 PE=3 SV=1	FALSE	5.7971	1	1	1	1	345	38.76	6	0	1
	Checked	Confidence	Sequence	Modifications	Contaminant	Qvality PEP	Qvality q-value	# Protein Groups	# Proteins	# PSMs	Master Protein Accessions	# Missed Cleavages	Theo. MH+ [Da]	XCorr Sequest HT	Confidence Sequest HT	Percolator q-Value Sequest HT	Percolator PEP Sequest HT
	FALSE	High	DIYWYVQAISSFNTFNNSMI		FALSE	0.13864	0.00960422	1	1	1	A0A1S3XD13	0	2413.12	1.56898	High	0.006377	0.07968

## Sheet: Prot.-Prot control -
Master	Accession	Description	Coverage	# Peptides	# PSMs	# Unique Peptides	# Protein Groups	# AAs	MW [kDa]	calc. pI	Score Sequest HT	# Peptides Sequest HT
Master Protein	A0A1S4AK62	ribulose bisphosphate carboxylase/oxygenase activase 2, chloroplastic OS=Nicotiana tabacum OX=4097 GN=LOC107798594 PE=4 SV=1	20.9567	7	10	2	1	439	48.282	7.74	17.1604	7
Checked	Confidence	Sequence	Contaminant	Qvality PEP	Qvality q-value	# Protein Groups	# Proteins	# PSMs	Master Protein Accessions	# Missed Cleavages	Theo. MH+ [Da]	XCorr Sequest HT	Confidence Sequest HT	Percolator q-Value Sequest HT	Percolator PEP Sequest HT
FALSE	High	VAPEEHPVLLTEAPLNPK	FALSE	0.0066635	0	1	23	6	A0A1S4DMA6	0	1954.06	3.44364	High	0	0.005272
FALSE	High	AVFPSIVGRPR	FALSE	0.000957817	0	1	28	2	A0A1S4DMA6	0	1198.71	3.12658	High	0	0.0002311
FALSE	High	HQGVMVGMGQK	FALSE	0.0184253	0	1	3	4	A0A1S4DMA6	0	1187.57	2.27466	High	0.001656	0.03002
FALSE	High	AGFAGDDAPR	FALSE	0.00183177	0	1	29	2	A0A1S4DMA6	0	976.448	3.1274	High	0	0.0004917
FALSE	High	HQGVMVGMGQK	FALSE	0.00400453	0	1	3	1	A0A1S4DMA6	0	1171.57	2.18019	High	0	0.00123
FALSE	High	EITALAPSSMK	FALSE	0.00491949	0	1	29	2	A0A1S4DMA6	0	1163.6	2.94659	High	0	0.001567
FALSE	High	SYELPDGQVITIGAER	FALSE	0.102593	0.0034908	1	10	1	A0A1S4DMA6	0	1747.89	1.75242	High	0.002358	0.05555
Master Protein	A0A1S4DMA6	actin-104-like OS=Nicotiana tabacum OX=4097 GN=LOC107831313 PE=D2:D215	19.7436	6	18	6	1	390	42.954	5.19	43.2035	6
Checked	Confidence	Sequence	Contaminant	Qvality PEP	Qvality q-value	# Protein Groups	# Proteins	# PSMs	Master Protein Accessions	# Missed Cleavages	Theo. MH+ [Da]	XCorr Sequest HT	Confidence Sequest HT	Percolator q-Value Sequest HT	Percolator PEP Sequest HT
FALSE	High	EAALGDANADAINTGNF	FALSE	0.0519981	0	2	4	1	A0A1S4AK62; A0A1S4AKW3	0	1663.76	2.5856	High	0	0.02487
FALSE	High	LLEYGNMLVQEQENVK	FALSE	0.0563965	0	3	8	1	A0A1S4AK62; A0A1S4AKW3; A0A1S4AW82	0	1922.95	1.5473	High	0	0.02733
FALSE	High	KGNMCCLFINDLDAGAGR	FALSE	0.0437404	0	3	7	1	A0A1S4AK62; A0A1S4AKW3; A0A1S4AW82	1	2027.91	2.64021	High	0	0.0203
FALSE	High	GLVQDFSDDQQDIAR	FALSE	0.0147767	0	1	2	2	A0A1S4AK62	0	1706.8	2.09498	High	0	0.005676
FALSE	High	GNMCCLFINDLDAGAGR	FALSE	0.114428	0.0034908	3	7	1	A0A1S4AK62; A0A1S4AKW3; A0A1S4AW82	0	1899.81	0.812787	High	0.002358	0.06336
FALSE	High	LLNSFDGPPTFEQPK	FALSE	0.105176	0.0034908	3	8	2	A0A1S4AK62; A0A1S4AKW3; A0A1S4AW82	0	1689.85	2.23541	High	0.002358	0.05722
FALSE	High	TDNVPEEAVIK	FALSE	0.0711666	0.0034908	1	2	2	A0A1S4AK62	0	1214.63	2.01562	High	0.002358	0.03597
Master Protein	A0A1S4AKW3	ribulose bisphosphate carboxylase/oxygenase activase 2, chloroplastic-like OS=Nicotiana tabacum OX=4097 GN=LOC107798764 PE=4 SV=1	18.451	6	8	1	1	439	48.282	7.74	16.8496	6
Checked	Confidence	Sequence	Contaminant	Qvality PEP	Qvality q-value	# Protein Groups	# Proteins	# PSMs	Master Protein Accessions	# Missed Cleavages	Theo. MH+ [Da]	XCorr Sequest HT	Confidence Sequest HT	Percolator q-Value Sequest HT	Percolator PEP Sequest HT
FALSE	High	EAALGDANADAINTGNF	FALSE	0.0519981	0	2	4	1	A0A1S4AK62; A0A1S4AKW3	0	1663.76	2.5856	High	0	0.02487
FALSE	High	LLEYGNMLVQEQENVK	FALSE	0.0563965	0	3	8	1	A0A1S4AK62; A0A1S4AKW3; A0A1S4AW82	0	1922.95	1.5473	High	0	0.02733
FALSE	High	KGNMCCLFINDLDAGAGR	FALSE	0.0437404	0	3	7	1	A0A1S4AK62; A0A1S4AKW3; A0A1S4AW82	1	2027.91	2.64021	High	0	0.0203
FALSE	High	GLVQDFSDDQQDITR	FALSE	9.72329e-06	0	1	4	2	A0A1S4AKW3	0	1736.81	4.15316	High	0	1.072e-06
FALSE	High	GNMCCLFINDLDAGAGR	FALSE	0.114428	0.0034908	3	7	1	A0A1S4AK62; A0A1S4AKW3; A0A1S4AW82	0	1899.81	0.812787	High	0.002358	0.06336
FALSE	High	LLNSFDGPPTFEQPK	FALSE	0.105176	0.0034908	3	8	2	A0A1S4AK62; A0A1S4AKW3; A0A1S4AW82	0	1689.85	2.23541	High	0.002358	0.05722
Master Protein	A0A1S3YFP6	Histone H2B OS=Nicotiana tabacum OX=4097 GN=LOC107775690 PE=3 SV=1	26.0274	5	8	5	1	146	15.778	10.14	16.23	5
Checked	Confidence	Sequence	Contaminant	Qvality PEP	Qvality q-value	# Protein Groups	# Proteins	# PSMs	Master Protein Accessions	# Missed Cleavages	Theo. MH+ [Da]	XCorr Sequest HT	Confidence Sequest HT	Percolator q-Value Sequest HT	Percolator PEP Sequest HT
FALSE	High	HAVSEGTK	FALSE	0.0430772	0	1	22	2	A0A1S3YFP6	0	828.421	2.9458	High	0.002358	0.03291
FALSE	High	YNKKPTITSR	FALSE	0.0486738	0	1	21	2	A0A1S3YFP6	1	1207.68	2.54377	High	0.006377	0.08121
FALSE	High	HAVSEGTKAVTK	FALSE	0.00455417	0	1	22	1	A0A1S3YFP6	1	1227.67	2.44092	High	0	0.001428
FALSE	High	APAAAAAEK	FALSE	0.079499	0.0034908	1	2	2	A0A1S3YFP6	0	799.431	2.16308	High	0.002358	0.04099
FALSE	High	EIQTAVR	FALSE	0.125062	0.00519705	1	21	1	A0A1S3YFP6	0	816.457	1.83256	High	0.003514	0.07014
Master Protein	A0A1S4BIW4	Peroxidase OS=Nicotiana tabacum OX=4097 GN=LOC107808758 PE=3 SV=1	20.4023	5	10	5	1	348	38.224	7.64	13.8563	5
Checked	Confidence	Sequence	Contaminant	Qvality PEP	Qvality q-value	# Protein Groups	# Proteins	# PSMs	Master Protein Accessions	# Missed Cleavages	Theo. MH+ [Da]	XCorr Sequest HT	Confidence Sequest HT	Percolator q-Value Sequest HT	Percolator PEP Sequest HT
FALSE	High	VVSCSDITAIAAR	FALSE	0.000336986	0	1	2	2	A0A1S4BIW4	0	1362.7	2.47462	High	0	6.786e-05
FALSE	High	DSVVLTGGPNYNVPLGR	FALSE	0.0101047	0	1	4	1	A0A1S4BIW4	0	1757.92	2.19355	High	0	0.003624
FALSE	High	DDVGQAAGLLR	FALSE	0.00425955	0	1	5	2	A0A1S4BIW4	0	1114.59	2.30474	High	0	0.001321
FALSE	High	MGQMNVLTGGNGEIR	FALSE	0.0118491	0	1	1	1	A0A1S4BIW4	0	1576.76	1.67069	High	0	0.004377
FALSE	High	MGQMNVLTGGNGEIR	FALSE	0.0240553	0	1	1	2	A0A1S4BIW4	0	1608.75	1.63631	High	0	0.01002
FALSE	High	QGLFTSDQDLFTDTR	FALSE	0.0587303	0.0023643	1	1	2	A0A1S4BIW4	0	1743.82	1.63768	High	0.008437	0.1198
Master Protein	A0A1S3YJQ9	nucleolin 1-like isoform X2 OS=Nicotiana tabacum OX=4097 GN=LOC107776783 PE=4 SV=1	8.84558	5	5	5	1	667	69.833	5.07	9.10159	5
Checked	Confidence	Sequence	Contaminant	Qvality PEP	Qvality q-value	# Protein Groups	# Proteins	# PSMs	Master Protein Accessions	# Missed Cleavages	Theo. MH+ [Da]	XCorr Sequest HT	Confidence Sequest HT	Percolator q-Value Sequest HT	Percolator PEP Sequest HT
FALSE	High	NAPIVASFSSR	FALSE	0.0038828	0	2	3	1	A0A1S4BYP6; A0A1S3YPY3	0	1148.61	1.86753	High	0	0.001184
FALSE	High	SAEAHVLPALDVSDVDGKK	FALSE	0.0162904	0	1	1	2	A0A1S4BYP6	1	1951.01	2.3008	High	0.002358	0.0475
FALSE	High	DAGGVGMILINNPEDGVTK	FALSE	0.00595072	0	1	2	1	A0A1S4BYP6	0	1899.95	2.31641	High	0	0.001949
FALSE	High	GILVSCSAGNSGPSQR	FALSE	0.00265325	0	2	2	2	A0A1S4BYP6; A0A1S3YPY3	0	1589.77	2.64452	High	0	0.0007587
FALSE	High	LGNKEEFEGESAYHPK	FALSE	0.103619	0.0034908	2	2	1	A0A1S4BYP6; A0A1S3YPY3	1	1834.86	1.24337	High	0.002358	0.05622
Master Protein	A0A1S3ZY26	Clathrin heavy chain OS=Nicotiana tabacum OX=4097 GN=LOC107791617 PE=3 SV=1	3.81232	5	6	5	1	1705	192.796	5.43	3.76621	5
Checked	Confidence	Sequence	Contaminant	Qvality PEP	Qvality q-value	# Protein Groups	# Proteins	# PSMs	Master Protein Accessions	# Missed Cleavages	Theo. MH+ [Da]	XCorr Sequest HT	Confidence Sequest HT	Percolator q-Value Sequest HT	Percolator PEP Sequest HT
FALSE	High	APGVQTPVIVR	FALSE	0.00723486	0	1	4	1	L0SS91	0	1136.68	2.0275	High	0	0.002458
FALSE	High	GPVLLEDYHLVEK	FALSE	0.00100839	0	1	4	2	L0SS91	0	1511.81	2.86417	High	0	0.0002443
FALSE	High	DEEIDYFPSR	FALSE	0.0076558	0	1	2	1	L0SS91	0	1270.56	2.69671	High	0	0.002622
FALSE	High	SLLEEEAAR	FALSE	0.079499	0.0034908	1	1	1	L0SS91	0	1017.52	2.27969	High	0.002358	0.04104
Master Protein	A0A1S4BYP6	subtilisin-like protease SBT1.4 OS=Nicotiana tabacum OX=4097 GN=LOC107813231 PE=3 SV=1	16.5644	5	7	2	1	489	51.921	6.2	13.0545	5
Checked	Confidence	Sequence	Contaminant	Qvality PEP	Qvality q-value	# Protein Groups	# Proteins	# PSMs	Master Protein Accessions	# Missed Cleavages	Theo. MH+ [Da]	XCorr Sequest HT	Confidence Sequest HT	Percolator q-Value Sequest HT	Percolator PEP Sequest HT
FALSE	High	IGAATALEVR	FALSE	0.00179445	0	1	13	4	A0A1S4CR57	0	1000.58	3.22432	High	0	0.0004814
FALSE	High	TPSQPLLPLPK	FALSE	0.0733511	0.0034908	1	2	1	A0A1S4CR57	0	1190.71	2.27054	High	0.002358	0.03724
FALSE	High	TVDPSTQVVYQQNPDANFVK	FALSE	0.0811122	0.0034908	1	2	1	A0A1S4CR57	0	2250.1	1.65411	High	0.002358	0.042
Master Protein	A0A1S3YPY3	subtilisin-like protease SBT1.8 OS=Nicotiana tabacum OX=4097 GN=LOC107778373 PE=4 SV=1	13.1175	5	6	2	1	587	62.236	7.99	6.57202	5
Checked	Confidence	Sequence	Contaminant	Qvality PEP	Qvality q-value	# Protein Groups	# Proteins	# PSMs	Master Protein Accessions	# Missed Cleavages	Theo. MH+ [Da]	XCorr Sequest HT	Confidence Sequest HT	Percolator q-Value Sequest HT	Percolator PEP Sequest HT
FALSE	High	SEGTTIFVR	FALSE	0.0208389	0	1	5	1	A0A1S3YJQ9	0	1009.53	2.19521	High	0	0.00847
FALSE	High	ALELNGQDLLGR	FALSE	0.0106922	0	1	5	1	A0A1S3YJQ9	0	1298.71	2.95645	High	0	0.003879
FALSE	High	GFDKNEAEDQIR	FALSE	0.0273413	0	1	5	1	A0A1S3YJQ9	1	1421.67	1.91672	High	0	0.0117
FALSE	High	KDADVEMVDADSSK	FALSE	0.0581382	0.0023643	1	2	1	A0A1S3YJQ9	1	1525.67	1.40886	High	0.001656	0.02831
FALSE	High	SSLEEHFASCGK	FALSE	0.0896636	0.0034908	1	5	1	A0A1S3YJQ9	0	1351.59	2.03322	High	0.002358	0.04722
Master Protein	A0A1S4AW82	ribulose bisphosphate carboxylase/oxygenase activase 1, chloroplastic-like isoform X1 OS=Nicotiana tabacum OX=4097 GN=LOC107802027 PE=4 SV=1	13.3612	5	6	1	1	479	52.605	7.28	6.75512	5
Checked	Confidence	Sequence	Contaminant	Qvality PEP	Qvality q-value	# Protein Groups	# Proteins	# PSMs	Master Protein Accessions	# Missed Cleavages	Theo. MH+ [Da]	XCorr Sequest HT	Confidence Sequest HT	Percolator q-Value Sequest HT	Percolator PEP Sequest HT
FALSE	High	DSTLIMQLLR	FALSE	0.0413565	0	1	30	1	A0A1S4A7P5	0	1205.66	2.8193	High	0	0.01903
FALSE	High	EAAENTLSAYK	FALSE	0.0241788	0	1	5	2	A0A1S4A7P5	0	1196.58	2.01592	High	0.005727	0.07158
FALSE	High	MKGDYYR	FALSE	0.0865762	0.0034908	1	21	1	A0A1S4A7P5	1	948.424	1.56632	High	0.002358	0.0454
FALSE	High	NLLSVAYK	FALSE	0.117874	0.0034908	1	18	1	A0A1S4A7P5	0	907.525	2.09355	High	0.002358	0.06548
Master Protein	L0SS91	Catalase OS=Nicotiana tabacum OX=4097 GN=cat1 PE=2 SV=1	8.73984	4	5	4	1	492	56.812	7.33	11.8519	4
Checked	Confidence	Sequence	Contaminant	Qvality PEP	Qvality q-value	# Protein Groups	# Proteins	# PSMs	Master Protein Accessions	# Missed Cleavages	Theo. MH+ [Da]	XCorr Sequest HT	Confidence Sequest HT	Percolator q-Value Sequest HT	Percolator PEP Sequest HT
FALSE	High	AIALTVDTPR	FALSE	0.0239323	0	1	9	2	A0A1S4ANB9	0	1056.6	2.4025	High	0	0.01107
FALSE	High	MDQASDSGLASYVAGQIDR	FALSE	0.000116145	0	1	1	1	A0A1S4ANB9	0	1999.9	2.13609	High	0	1.949e-05
FALSE	High	GVLTAEDAR	FALSE	0.135288	0.00960422	1	9	1	A0A1S4ANB9	0	931.484	1.89631	High	0.006377	0.07733
Master Protein	A0A1S4A7P5	14-3-3-like protein A OS=Nicotiana tabacum OX=4097 GN=LOC107794654 PE=3 SV=1	14.1176	4	5	4	1	255	28.661	4.81	8.79221	4
Checked	Confidence	Sequence	Contaminant	Qvality PEP	Qvality q-value	# Protein Groups	# Proteins	# PSMs	Master Protein Accessions	# Missed Cleavages	Theo. MH+ [Da]	XCorr Sequest HT	Confidence Sequest HT	Percolator q-Value Sequest HT	Percolator PEP Sequest HT
FALSE	High	VINTWADIINR	FALSE	0.00311212	0	1	1	1	A0A140G1P2	0	1314.72	2.94524	High	0	0.0009137
FALSE	High	ANLGMEVMHER	FALSE	0.0227367	0	1	1	2	A0A140G1P2	0	1286.6	1.70777	High	0.005727	0.07199
FALSE	High	ETTENESANEGYR	FALSE	0.00486914	0	1	1	2	A0A140G1P2	0	1499.62	1.94859	High	0	0.001548
FALSE	High	ANLGMEVMHER	FALSE	0.0683519	0.0034908	1	1	2	A0A140G1P2	0	1302.59	1.67588	High	0.002358	0.03431
Master Protein	A0A1S4BYQ0	Glyceraldehyde-3-phosphate dehydrogenase OS=Nicotiana tabacum OX=4097 GN=LOC107813294 PE=3 SV=1	16.9139	4	4	4	1	337	36.614	7.52	4.29749	4
Checked	Confidence	Sequence	Contaminant	Qvality PEP	Qvality q-value	# Protein Groups	# Proteins	# PSMs	Master Protein Accessions	# Missed Cleavages	Theo. MH+ [Da]	XCorr Sequest HT	Confidence Sequest HT	Percolator q-Value Sequest HT	Percolator PEP Sequest HT
FALSE	High	ANSLAQLGK	FALSE	0.0221613	0	2	8	2	A0A1S3Y2I1; A0A1S4BD66	0	901.51	2.37947	High	0	0.00911
FALSE	High	AKANSLAQLGK	FALSE	0.0340665	0	2	8	2	A0A1S3Y2I1; A0A1S4BD66	1	1100.64	1.58831	High	0.006377	0.08514
FALSE	High	AAQDALLTR	FALSE	0.0690452	0.0034908	1	2	2	A0A1S3Y2I1	0	958.532	2.03783	High	0.002358	0.03465
Master Protein	A0A1S4CR57	beta-glucosidase BoGH3B-like OS=Nicotiana tabacum OX=4097 GN=LOC107821815 PE=3 SV=1	6.52866	3	4	3	1	628	68.404	8.97	10.0818	3
Checked	Confidence	Sequence	Contaminant	Qvality PEP	Qvality q-value	# Protein Groups	# Proteins	# PSMs	Master Protein Accessions	# Missed Cleavages	Theo. MH+ [Da]	XCorr Sequest HT	Confidence Sequest HT	Percolator q-Value Sequest HT	Percolator PEP Sequest HT
FALSE	High	LNESTGYIDYDQLEK	FALSE	0.00103468	0	1	5	2	A0A1S3ZEH0	0	1787.83	2.87688	High	0	0.001597
FALSE	High	AYQEQCLSNCSK	FALSE	0.0296742	0	1	2	2	A0A1S3ZEH0	0	1487.63	1.53974	High	0	0.01285
FALSE	High	LIVAGASAYAR	FALSE	0.131365	0.00851845	1	7	1	A0A1S3ZEH0	0	1091.62	2.42253	High	0.005727	0.07443
Master Protein	A0A1S4ANB9	(S)-2-hydroxy-acid oxidase OS=Nicotiana tabacum OX=4097 GN=LOC107799508 PE=3 SV=1	10.2426	3	4	3	1	371	40.556	9	8.38913	3
Checked	Confidence	Sequence	Contaminant	Qvality PEP	Qvality q-value	# Protein Groups	# Proteins	# PSMs	Master Protein Accessions	# Missed Cleavages	Theo. MH+ [Da]	XCorr Sequest HT	Confidence Sequest HT	Percolator q-Value Sequest HT	Percolator PEP Sequest HT
FALSE	High	GGYEITITDASDGR	FALSE	0.0192959	0	1	1	1	A0A140G1S8	0	1454.68	1.43263	High	0	0.007745
FALSE	High	SNNTVYNATAAGIVSK	FALSE	0.0379221	0	1	1	1	A0A140G1S8	0	1609.82	2.06007	High	0	0.01717
FALSE	High	NILVIGPVPGQK	FALSE	0.030443	0	1	1	2	A0A140G1S8	0	1234.75	2.78468	High	0	0.01327
Master Protein	A0A140G1P2	Photosystem II protein D1 OS=Nicotiana tabacum OX=4097 GN=psbA PE=3 SV=1	9.91501	3	7	3	1	353	38.925	5.25	8.27748	3
Checked	Confidence	Sequence	Contaminant	Qvality PEP	Qvality q-value	# Protein Groups	# Proteins	# PSMs	Master Protein Accessions	# Missed Cleavages	Theo. MH+ [Da]	XCorr Sequest HT	Confidence Sequest HT	Percolator q-Value Sequest HT	Percolator PEP Sequest HT
FALSE	High	GILAADESTGTIGK	FALSE	0.0111982	0	1	7	2	A0A1S3YQR9	0	1332.7	2.76752	High	0	0.004106
FALSE	High	GILAADESTGTIGKR	FALSE	0.00925943	0	1	7	1	A0A1S3YQR9	1	1488.8	2.69219	High	0	0.003275
Master Protein	A0A1S3ZEH0	Serine hydroxymethyltransferase OS=Nicotiana tabacum OX=4097 GN=LOC107785928 PE=3 SV=1	7.33591	3	5	3	1	518	57.173	8.54	8.125	3
Checked	Confidence	Sequence	Contaminant	Qvality PEP	Qvality q-value	# Protein Groups	# Proteins	# PSMs	Master Protein Accessions	# Missed Cleavages	Theo. MH+ [Da]	XCorr Sequest HT	Confidence Sequest HT	Percolator q-Value Sequest HT	Percolator PEP Sequest HT
FALSE	High	YCDGSSFTGDVEAVDPK	FALSE	0.000671551	0	1	1	1	A0A1S3XQU9	0	1846.78	2.29673	High	0	0.0001522
FALSE	High	GAVCLDGSPPAYHFDK	FALSE	0.0611585	0.0023643	1	2	1	A0A1S3XQU9	0	1733.8	1.44017	High	0.001656	0.03018
FALSE	High	NILAPGVADPR	FALSE	0.115566	0.0034908	1	2	2	A0A1S3XQU9	0	1122.63	2.60086	High	0.006377	0.08739
Master Protein	A0A140G1S8	Cytochrome f OS=Nicotiana tabacum OX=4097 GN=petA PE=3 SV=1	13.125	3	4	3	1	320	35.224	9.07	7.50182	3
Checked	Confidence	Sequence	Contaminant	Qvality PEP	Qvality q-value	# Protein Groups	# Proteins	# PSMs	Master Protein Accessions	# Missed Cleavages	Theo. MH+ [Da]	XCorr Sequest HT	Confidence Sequest HT	Percolator q-Value Sequest HT	Percolator PEP Sequest HT
FALSE	High	LLEYGNMLVQEQENVK	FALSE	0.0563965	0	3	8	1	A0A1S4AK62; A0A1S4AKW3; A0A1S4AW82	0	1922.95	1.5473	High	0	0.02733
FALSE	High	KGNMCCLFINDLDAGAGR	FALSE	0.0437404	0	3	7	1	A0A1S4AK62; A0A1S4AKW3; A0A1S4AW82	1	2027.91	2.64021	High	0	0.0203
FALSE	High	GLVADFSDDQQDITR	FALSE	0.0831731	0.0034908	1	2	1	A0A1S4AW82	0	1679.79	1.56975	High	0.002358	0.04326
FALSE	High	GNMCCLFINDLDAGAGR	FALSE	0.114428	0.0034908	3	7	1	A0A1S4AK62; A0A1S4AKW3; A0A1S4AW82	0	1899.81	0.812787	High	0.002358	0.06336
FALSE	High	LLNSFDGPPTFEQPK	FALSE	0.105176	0.0034908	3	8	2	A0A1S4AK62; A0A1S4AKW3; A0A1S4AW82	0	1689.85	2.23541	High	0.002358	0.05722
Master Protein	A0A1S3XQU9	Pectin acetylesterase OS=Nicotiana tabacum OX=4097 GN=LOC107767541 PE=3 SV=1	10.9453	3	4	3	1	402	44.465	8.73	7.00976	3
Checked	Confidence	Sequence	Contaminant	Qvality PEP	Qvality q-value	# Protein Groups	# Proteins	# PSMs	Master Protein Accessions	# Missed Cleavages	Theo. MH+ [Da]	XCorr Sequest HT	Confidence Sequest HT	Percolator q-Value Sequest HT	Percolator PEP Sequest HT
FALSE	High	NAPIVASFSSR	FALSE	0.0038828	0	2	3	1	A0A1S4BYP6; A0A1S3YPY3	0	1148.61	1.86753	High	0	0.001184
FALSE	High	DAGGVGMILINNPNDGVTK	FALSE	0.0467329	0	1	1	1	A0A1S3YPY3	0	1900.94	1.31312	High	0	0.02188
FALSE	High	GILVSCSAGNSGPSQR	FALSE	0.00265325	0	2	2	2	A0A1S4BYP6; A0A1S3YPY3	0	1589.77	2.64452	High	0	0.0007587
FALSE	High	SIPEAQLNYPSFSIR	FALSE	0.0933219	0.0034908	1	2	1	A0A1S3YPY3	0	1721.89	1.24421	High	0.002358	0.04976
FALSE	High	LGNKEEFEGESAYHPK	FALSE	0.103619	0.0034908	2	2	1	A0A1S4BYP6; A0A1S3YPY3	1	1834.86	1.24337	High	0.002358	0.05622
Master Protein	P68158	Elongation factor Tu, chloroplastic OS=Nicotiana tabacum OX=4097 GN=TUFA PE=3 SV=1	8.159	3	4	3	1	478	51.924	6.81	6.23741	3
Checked	Confidence	Sequence	Contaminant	Qvality PEP	Qvality q-value	# Protein Groups	# Proteins	# PSMs	Master Protein Accessions	# Missed Cleavages	Theo. MH+ [Da]	XCorr Sequest HT	Confidence Sequest HT	Percolator q-Value Sequest HT	Percolator PEP Sequest HT
FALSE	High	KQDEGVVVNK	FALSE	0.00186027	0	1	2	2	A0A1S3X0Y5	1	1115.61	3.51006	High	0	0.001497
Master Protein	A0A1S3XGK4	heat shock cognate protein 80-like OS=Nicotiana tabacum OX=4097 GN=LOC107764955 PE=3 SV=1	5.5794	3	3	3	1	699	80.117	5.02	4.66146	3
Checked	Confidence	Sequence	Contaminant	Qvality PEP	Qvality q-value	# Protein Groups	# Proteins	# PSMs	Master Protein Accessions	# Missed Cleavages	Theo. MH+ [Da]	XCorr Sequest HT	Confidence Sequest HT	Percolator q-Value Sequest HT	Percolator PEP Sequest HT
FALSE	High	ANSLAQLGK	FALSE	0.0221613	0	2	8	2	A0A1S3Y2I1; A0A1S4BD66	0	901.51	2.37947	High	0	0.00911
FALSE	High	AKANSLAQLGK	FALSE	0.0340665	0	2	8	2	A0A1S3Y2I1; A0A1S4BD66	1	1100.64	1.58831	High	0.006377	0.08514
FALSE	High	SAAYYQQGAR	FALSE	0.142764	0.00960422	1	5	1	A0A1S4BD66	0	1114.53	2.08141	High	0.006377	0.08224
Master Protein	A0A1S4DBM2	subtilisin-like protease SBT1.2 OS=Nicotiana tabacum OX=4097 GN=LOC107828095 PE=3 SV=1	5.92992	3	4	3	1	742	79.593	7.62	4.64237	3
Checked	Confidence	Sequence	Contaminant	Qvality PEP	Qvality q-value	# Protein Groups	# Proteins	# PSMs	Master Protein Accessions	# Missed Cleavages	Theo. MH+ [Da]	XCorr Sequest HT	Confidence Sequest HT	Percolator q-Value Sequest HT	Percolator PEP Sequest HT
FALSE	High	FIDDPAPPTGLDK	FALSE	0.0133347	0	1	2	1	A0A1S3YQ87	0	1385.69	1.87604	High	0	0.00502
FALSE	High	SALGLSEGGPLFGFTK	FALSE	0.0292223	0	1	1	2	A0A1S3YQ87	0	1580.83	2.33246	High	0	0.01259
Master Protein	A0A1S4BAC6	aspartyl protease AED3-like OS=Nicotiana tabacum OX=4097 GN=LOC107806163 PE=4 SV=1	7.76256	3	3	3	1	438	46.697	9.22	3.47748	3
Checked	Confidence	Sequence	Contaminant	Qvality PEP	Qvality q-value	# Protein Groups	# Proteins	# PSMs	Master Protein Accessions	# Missed Cleavages	Theo. MH+ [Da]	XCorr Sequest HT	Confidence Sequest HT	Percolator q-Value Sequest HT	Percolator PEP Sequest HT
FALSE	High	KYDEIDAAPEER	FALSE	0.000438115	0	1	2	2	P68158	1	1435.67	2.47118	High	0	9.209e-05
FALSE	High	IGDTVDIVGLKDTR	FALSE	0.0587303	0.0023643	1	1	1	P68158	1	1501.82	2.04231	High	0.001656	0.02861
FALSE	High	EGGKTVGAGVIQK	FALSE	0.107287	0.0034908	1	3	1	P68158	1	1243.7	1.72392	High	0.002358	0.05868
Master Protein	A0A1S4BUK0	21 kDa protein-like isoform X1 OS=Nicotiana tabacum OX=4097 GN=LOC107812028 PE=4 SV=1	18.3246	3	3	3	1	191	20.783	8.85	1.63362	3
Checked	Confidence	Sequence	Contaminant	Qvality PEP	Qvality q-value	# Protein Groups	# Proteins	# PSMs	Master Protein Accessions	# Missed Cleavages	Theo. MH+ [Da]	XCorr Sequest HT	Confidence Sequest HT	Percolator q-Value Sequest HT	Percolator PEP Sequest HT
FALSE	High	LIGEANDYVGK	FALSE	0.0415678	0	1	2	1	A0A1S3Z1F3	0	1178.61	2.57551	High	0	0.01913
FALSE	High	GLQNGDTATSAIK	FALSE	0.0367785	0	1	2	2	A0A1S3Z1F3	0	1275.65	1.78703	High	0	0.0165
Master Protein	A0A1S3Y2I1	Fructose-bisphosphate aldolase OS=Nicotiana tabacum OX=4097 GN=LOC107771489 PE=3 SV=1	5.02513	3	6	1	1	398	42.789	6.79	8.19539	3
Checked	Confidence	Sequence	Contaminant	Qvality PEP	Qvality q-value	# Protein Groups	# Proteins	# PSMs	Master Protein Accessions	# Missed Cleavages	Theo. MH+ [Da]	XCorr Sequest HT	Confidence Sequest HT	Percolator q-Value Sequest HT	Percolator PEP Sequest HT
FALSE	High	GIVDDFNSNTPDAK	FALSE	0.0422082	0	1	2	2	A0A1S3ZIH3	0	1492.69	1.92291	High	0	0.0195
FALSE	High	GVNYASAAAGIR	FALSE	0.00334459	0	1	3	2	A0A1S3ZIH3	0	1149.6	2.02317	High	0	0.0009985
Master Protein	A0A1S4BD66	Fructose-bisphosphate aldolase OS=Nicotiana tabacum OX=4097 GN=LOC107807065 PE=3 SV=1	5.30303	3	5	1	1	396	42.732	7.18	6.3055	3
Checked	Confidence	Sequence	Contaminant	Qvality PEP	Qvality q-value	# Protein Groups	# Proteins	# PSMs	Master Protein Accessions	# Missed Cleavages	Theo. MH+ [Da]	XCorr Sequest HT	Confidence Sequest HT	Percolator q-Value Sequest HT	Percolator PEP Sequest HT
FALSE	High	FSEITGAGGR	FALSE	0.00734732	0	1	2	2	A0A1S4B3Y9	0	994.495	2.98712	High	0	0.002496
Master Protein	A0A1S3YQR9	Fructose-bisphosphate aldolase OS=Nicotiana tabacum OX=4097 GN=LOC107778620 PE=3 SV=1	4.02145	2	3	2	1	373	39.833	7.02	7.38974	2
Checked	Confidence	Sequence	Contaminant	Qvality PEP	Qvality q-value	# Protein Groups	# Proteins	# PSMs	Master Protein Accessions	# Missed Cleavages	Theo. MH+ [Da]	XCorr Sequest HT	Confidence Sequest HT	Percolator q-Value Sequest HT	Percolator PEP Sequest HT
FALSE	High	AAEEAAPPAAAATAEPAEAPVK	FALSE	0.0337202	0	1	1	3	A0A1S4CFV4	0	2033.02	2.56348	High	0.002358	0.04603
Master Protein	A0A1S3YQ87	photosystem II 22 kDa protein, chloroplastic OS=Nicotiana tabacum OX=4097 GN=LOC107778533 PE=4 SV=1	10.5839	2	3	2	1	274	28.957	8.22	6.25423	2
Checked	Confidence	Sequence	Contaminant	Qvality PEP	Qvality q-value	# Protein Groups	# Proteins	# PSMs	Master Protein Accessions	# Missed Cleavages	Theo. MH+ [Da]	XCorr Sequest HT	Confidence Sequest HT	Percolator q-Value Sequest HT	Percolator PEP Sequest HT
FALSE	High	VTDALNATR	FALSE	0.0105829	0	1	1	2	A0A1S3XRJ7	0	960.511	2.56098	High	0	0.01224
Master Protein	A0A1S3Z1F3	ferredoxin-dependent glutamate synthase, chloroplastic-like OS=Nicotiana tabacum OX=4097 GN=LOC107781744 PE=3 SV=1	1.5625	2	3	2	1	1536	167.721	6.58	6.02668	2
Checked	Confidence	Sequence	Contaminant	Qvality PEP	Qvality q-value	# Protein Groups	# Proteins	# PSMs	Master Protein Accessions	# Missed Cleavages	Theo. MH+ [Da]	XCorr Sequest HT	Confidence Sequest HT	Percolator q-Value Sequest HT	Percolator PEP Sequest HT
FALSE	High	GIVDSEDLPLNISR	FALSE	0.0474517	0	1	4	1	A0A1S3XGK4	0	1527.8	2.78336	High	0	0.0223
FALSE	High	EGQNDIYYITGESK	FALSE	0.00814293	0	1	5	1	A0A1S3XGK4	0	1616.74	1.8781	High	0	0.00283
FALSE	High	KAVENSPFLEK	FALSE	0.0715262	0.0034908	1	7	1	A0A1S3XGK4	1	1261.68	1.50942	High	0.002358	0.0362
Master Protein	A0A1S3ZIH3	GDSL esterase/lipase At5g45670-like OS=Nicotiana tabacum OX=4097 GN=LOC107787239 PE=3 SV=1	7.08447	2	4	2	1	367	40.699	5.16	5.6082	2
Checked	Confidence	Sequence	Contaminant	Qvality PEP	Qvality q-value	# Protein Groups	# Proteins	# PSMs	Master Protein Accessions	# Missed Cleavages	Theo. MH+ [Da]	XCorr Sequest HT	Confidence Sequest HT	Percolator q-Value Sequest HT	Percolator PEP Sequest HT
FALSE	High	NAGGVGMILINNPEDGVTK	FALSE	0.0269246	0	1	1	1	A0A1S4DBM2	0	1914.96	1.44165	High	0	0.0115
FALSE	High	GILVSCSAGNR	FALSE	0.00907103	0	1	2	1	A0A1S4DBM2	0	1133.57	2.35986	High	0	0.003201
FALSE	High	SAIMTTADTLNLAK	FALSE	0.0783095	0.0034908	1	3	2	A0A1S4DBM2	0	1465.76	2.28251	High	0.002358	0.04027
Master Protein	A0A1S3Y1E2	ATP-dependent Clp protease ATP-binding subunit ClpA homolog CD4B, chloroplastic-like OS=Nicotiana tabacum OX=4097 GN=LOC107771216 PE=3 SV=1	2.49187	2	3	2	1	923	102.256	6.46	3.96045	2
Checked	Confidence	Sequence	Contaminant	Qvality PEP	Qvality q-value	# Protein Groups	# Proteins	# PSMs	Master Protein Accessions	# Missed Cleavages	Theo. MH+ [Da]	XCorr Sequest HT	Confidence Sequest HT	Percolator q-Value Sequest HT	Percolator PEP Sequest HT
FALSE	High	VLDIQPTEIHQR	FALSE	0.0136815	0	1	2	2	A0A1S4A023	0	1448.79	2.40492	High	0	0.005169
Master Protein	A0A1S3XJ34	Ribulose bisphosphate carboxylase small chain OS=Nicotiana tabacum OX=4097 GN=LOC107765795 PE=3 SV=1	11.0497	2	2	2	1	181	20.287	7.74	3.92767	2
Checked	Confidence	Sequence	Contaminant	Qvality PEP	Qvality q-value	# Protein Groups	# Proteins	# PSMs	Master Protein Accessions	# Missed Cleavages	Theo. MH+ [Da]	XCorr Sequest HT	Confidence Sequest HT	Percolator q-Value Sequest HT	Percolator PEP Sequest HT
FALSE	High	GILGYTEDDVVSTDFVGDNR	FALSE	0.0369667	0	1	1	1	A0A1S4BYQ0	0	2172.01	1.35626	High	0	0.01667
FALSE	High	AASFNIIPSSTGAAK	FALSE	0.0217115	0	1	4	1	A0A1S4BYQ0	0	1434.76	2.38184	High	0	0.008883
FALSE	High	DAPMFVVGVNEK	FALSE	0.113301	0.0034908	1	5	1	A0A1S4BYQ0	0	1321.65	1.40353	High	0.002358	0.06233
FALSE	High	AAIKEESEGK	FALSE	0.131365	0.00851845	1	5	1	A0A1S4BYQ0	1	1061.55	1.91565	High	0.006377	0.07473
Master Protein	A0A1S4AQ72	Xyloglucan endotransglucosylase/hydrolase OS=Nicotiana tabacum OX=4097 GN=LOC107800268 PE=3 SV=1	9.58904	2	2	2	1	292	33.218	8.05	3.7281	2
Checked	Confidence	Sequence	Contaminant	Qvality PEP	Qvality q-value	# Protein Groups	# Proteins	# PSMs	Master Protein Accessions	# Missed Cleavages	Theo. MH+ [Da]	XCorr Sequest HT	Confidence Sequest HT	Percolator q-Value Sequest HT	Percolator PEP Sequest HT
FALSE	High	MELVDAAFPLLK	FALSE	0.102593	0.0034908	1	5	2	A0A1S3XCK8	0	1362.73	2.16909	High	0.002358	0.05565
Master Protein	A0A1S3XE25	eukaryotic initiation factor 4A-14 OS=Nicotiana tabacum OX=4097 GN=LOC107764101 PE=3 SV=1	5.56901	2	2	2	1	413	46.874	5.58	2.45132	2
Checked	Confidence	Sequence	Contaminant	Qvality PEP	Qvality q-value	# Protein Groups	# Proteins	# PSMs	Master Protein Accessions	# Missed Cleavages	Theo. MH+ [Da]	XCorr Sequest HT	Confidence Sequest HT	Percolator q-Value Sequest HT	Percolator PEP Sequest HT
FALSE	High	GAYPGYAGDLLVDK	FALSE	0.0103676	0	1	7	2	A0A1S4ASN6	0	1438.72	2.21442	High	0	0.003734
Master Protein	A0A1S4AWE8	Biotin carboxylase OS=Nicotiana tabacum OX=4097 GN=LOC107802092 PE=4 SV=1	5.78358	2	2	2	1	536	58.572	7.06	1.94634	2
Checked	Confidence	Sequence	Contaminant	Qvality PEP	Qvality q-value	# Protein Groups	# Proteins	# PSMs	Master Protein Accessions	# Missed Cleavages	Theo. MH+ [Da]	XCorr Sequest HT	Confidence Sequest HT	Percolator q-Value Sequest HT	Percolator PEP Sequest HT
FALSE	High	VGSSEAALLAK	FALSE	0.0226204	0	1	4	2	A0A1S4AV90	0	1045.59	2.46886	High	0	0.009367
Master Protein	A0A1S3Y7I8	Phosphoribulokinase OS=Nicotiana tabacum OX=4097 GN=LOC107773234 PE=3 SV=1	6.14251	2	2	2	1	407	45.271	6.21	1.92238	2
Checked	Confidence	Sequence	Contaminant	Qvality PEP	Qvality q-value	# Protein Groups	# Proteins	# PSMs	Master Protein Accessions	# Missed Cleavages	Theo. MH+ [Da]	XCorr Sequest HT	Confidence Sequest HT	Percolator q-Value Sequest HT	Percolator PEP Sequest HT
FALSE	High	TFIAIKPDGVQR	FALSE	0.0815204	0.0034908	1	4	2	A0A1S4B8M1	0	1344.76	1.99079	High	0.002358	0.05168
Master Protein	A0A0R4X9V9	Mannose-binding lectin OS=Nicotiana tabacum OX=4097 GN=MBL3 PE=2 SV=1	10.7383	2	3	2	1	298	33.696	9.6	1.90842	2
Checked	Confidence	Sequence	Contaminant	Qvality PEP	Qvality q-value	# Protein Groups	# Proteins	# PSMs	Master Protein Accessions	# Missed Cleavages	Theo. MH+ [Da]	XCorr Sequest HT	Confidence Sequest HT	Percolator q-Value Sequest HT	Percolator PEP Sequest HT
FALSE	High	TAIAEGLAQR	FALSE	0.0116081	0	1	5	1	A0A1S3Y1E2	0	1029.57	2.27718	High	0	0.004278
FALSE	High	VLENLGADPSNIR	FALSE	0.112741	0.0034908	1	4	2	A0A1S3Y1E2	0	1397.74	1.68327	High	0.002358	0.06199
Master Protein	A0A1S4AU18	uncharacterized protein LOC107801289 OS=Nicotiana tabacum OX=4097 GN=LOC107801289 PE=4 SV=1	11.8705	2	2	2	1	278	29.101	9.51	1.89393	2
Checked	Confidence	Sequence	Contaminant	Qvality PEP	Qvality q-value	# Protein Groups	# Proteins	# PSMs	Master Protein Accessions	# Missed Cleavages	Theo. MH+ [Da]	XCorr Sequest HT	Confidence Sequest HT	Percolator q-Value Sequest HT	Percolator PEP Sequest HT
FALSE	High	ENNKSPGYYDGR	FALSE	0.0375371	0	1	7	1	A0A1S3XJ34	1	1399.62	1.77891	High	0	0.01698
FALSE	High	IIGFDNVR	FALSE	0.0630437	0.0023643	1	7	1	A0A1S3XJ34	0	933.515	2.14876	High	0.001656	0.03128
Master Protein	A0A1S3Y9H8	116 kDa U5 small nuclear ribonucleoprotein component-like OS=Nicotiana tabacum OX=4097 GN=LOC107773820 PE=3 SV=1	2.63425	2	2	2	1	987	110.349	5.1	1.75293	2
Checked	Confidence	Sequence	Contaminant	Qvality PEP	Qvality q-value	# Protein Groups	# Proteins	# PSMs	Master Protein Accessions	# Missed Cleavages	Theo. MH+ [Da]	XCorr Sequest HT	Confidence Sequest HT	Percolator q-Value Sequest HT	Percolator PEP Sequest HT
FALSE	High	TANLANNQIINYR	FALSE	0.00662932	0	1	5	2	A0A1S3ZY26	0	1504.79	1.86295	High	0	0.002215
FALSE	High	GNMQLFSVDQQR	FALSE	0.0399067	0	1	5	1	A0A1S3ZY26	0	1438.67	1.25311	High	0	0.01816
FALSE	High	VDSELIYAYAK	FALSE	0.0848582	0.0034908	1	5	1	A0A1S3ZY26	0	1271.65	1.90325	High	0.002358	0.04435
FALSE	High	YKEAAELAAESPQGILR	FALSE	0.123836	0.00519705	1	5	1	A0A1S3ZY26	1	1845.97	1.31272	High	0.003514	0.06963
FALSE	High	LNQFQGAVDAAR	FALSE	0.135952	0.00960422	1	3	1	A0A1S3ZY26	0	1289.66	1.17292	High	0.006377	0.07772
Master Protein	A0A1S3ZA20	Chlorophyll a-b binding protein, chloroplastic OS=Nicotiana tabacum OX=4097 GN=LOC107784622 PE=3 SV=1	9.15751	2	2	2	1	273	29.186	8.68	1.70044	2
Checked	Confidence	Sequence	Contaminant	Qvality PEP	Qvality q-value	# Protein Groups	# Proteins	# PSMs	Master Protein Accessions	# Missed Cleavages	Theo. MH+ [Da]	XCorr Sequest HT	Confidence Sequest HT	Percolator q-Value Sequest HT	Percolator PEP Sequest HT
FALSE	High	SGQPYTVQTNVYVHGK	FALSE	0.0241788	0	1	4	1	A0A1S4AQ72	0	1777.89	1.66542	High	0	0.01013
FALSE	High	NPVTPPECVAGI	FALSE	0.116715	0.0034908	1	3	1	A0A1S4AQ72	0	1253.62	2.06268	High	0.002358	0.06457
Master Protein	A0A1S3ZW63	protein plastid transcriptionally active 16, chloroplastic-like OS=Nicotiana tabacum OX=4097 GN=LOC107791167 PE=4 SV=1	6.67976	2	2	2	1	509	54.325	8.02	1.65616	2
Checked	Confidence	Sequence	Contaminant	Qvality PEP	Qvality q-value	# Protein Groups	# Proteins	# PSMs	Master Protein Accessions	# Missed Cleavages	Theo. MH+ [Da]	XCorr Sequest HT	Confidence Sequest HT	Percolator q-Value Sequest HT	Percolator PEP Sequest HT
FALSE	High	TPGPGAQSALR	FALSE	0.0104747	0	1	4	2	A0A1S4DEV9	0	1054.56	1.89354	High	0	0.006442
Master Protein	A0A1S4C9T0	endoplasmin homolog OS=Nicotiana tabacum OX=4097 GN=LOC107816676 PE=3 SV=1	1.72414	2	2	2	1	812	93.139	5	0	2
Checked	Confidence	Sequence	Contaminant	Qvality PEP	Qvality q-value	# Protein Groups	# Proteins	# PSMs	Master Protein Accessions	# Missed Cleavages	Theo. MH+ [Da]	XCorr Sequest HT	Confidence Sequest HT	Percolator q-Value Sequest HT	Percolator PEP Sequest HT
FALSE	High	ATGSSAPPQGLLGLGR	FALSE	0.00553731	0	1	2	1	A0A1S4BAC6	0	1481.81	1.61939	High	0	0.001801
FALSE	High	FLFDVPNSK	FALSE	0.0811122	0.0034908	1	1	1	A0A1S4BAC6	0	1066.56	1.85809	High	0.002358	0.04211
FALSE	High	SPNFSGTLR	FALSE	0.0686977	0.0034908	1	2	1	A0A1S4BAC6	0	978.5	1.53752	High	0.002358	0.03445
Master Protein	A0A1S4B9V9	uncharacterized protein LOC107806105 OS=Nicotiana tabacum OX=4097 GN=LOC107806105 PE=4 SV=1	11.5044	2	4	2	1	226	25.381	8.85	0	2
Checked	Confidence	Sequence	Contaminant	Qvality PEP	Qvality q-value	# Protein Groups	# Proteins	# PSMs	Master Protein Accessions	# Missed Cleavages	Theo. MH+ [Da]	XCorr Sequest HT	Confidence Sequest HT	Percolator q-Value Sequest HT	Percolator PEP Sequest HT
FALSE	High	SSDLLDTGDYR	FALSE	0.000729183	0	1	3	1	A0A1S3YZ55	0	1241.56	2.77006	High	0	0.0001679
Master Protein	A0A1S3X0Y5	Ferredoxin--NADP reductase, chloroplastic OS=Nicotiana tabacum OX=4097 GN=LOC107760150 PE=3 SV=1	2.76243	1	2	1	1	362	40.281	8.38	6.39165	1
Checked	Confidence	Sequence	Contaminant	Qvality PEP	Qvality q-value	# Protein Groups	# Proteins	# PSMs	Master Protein Accessions	# Missed Cleavages	Theo. MH+ [Da]	XCorr Sequest HT	Confidence Sequest HT	Percolator q-Value Sequest HT	Percolator PEP Sequest HT
FALSE	High	FIDDPAPATGLDK	FALSE	0.00308026	0	1	1	2	A0A1S4B6I9	0	1359.68	2.69206	High	0	0.0009068
Master Protein	A0A1S4B3Y9	chloroplast stem-loop binding protein of 41 kDa a, chloroplastic-like OS=Nicotiana tabacum OX=4097 GN=LOC107804230 PE=4 SV=1	2.46305	1	2	1	1	406	43.927	7.27	5.52857	1
Checked	Confidence	Sequence	Contaminant	Qvality PEP	Qvality q-value	# Protein Groups	# Proteins	# PSMs	Master Protein Accessions	# Missed Cleavages	Theo. MH+ [Da]	XCorr Sequest HT	Confidence Sequest HT	Percolator q-Value Sequest HT	Percolator PEP Sequest HT
FALSE	High	TVVDAAQQTSK	FALSE	0.0697454	0.0034908	1	1	1	A0A1S4ARQ1	0	1147.6	2.66207	High	0.002358	0.03523
Master Protein	A0A1S4CFV4	photosystem I reaction center subunit IV A, chloroplastic OS=Nicotiana tabacum OX=4097 GN=LOC107818546 PE=3 SV=1	23.6559	1	3	1	1	93	10.078	9.04	4.67565	1
Checked	Confidence	Sequence	Contaminant	Qvality PEP	Qvality q-value	# Protein Groups	# Proteins	# PSMs	Master Protein Accessions	# Missed Cleavages	Theo. MH+ [Da]	XCorr Sequest HT	Confidence Sequest HT	Percolator q-Value Sequest HT	Percolator PEP Sequest HT
FALSE	High	TIVDAAQQTSK	FALSE	0.0115487	0	1	1	1	A0A1S3Z100	0	1161.61	2.52648	High	0	0.004245
Master Protein	A0A1S3XRJ7	chaperonin CPN60-like 2, mitochondrial OS=Nicotiana tabacum OX=4097 GN=LOC107767906 PE=3 SV=1	1.57068	1	2	1	1	573	60.786	8.31	4.67345	1
Checked	Confidence	Sequence	Contaminant	Qvality PEP	Qvality q-value	# Protein Groups	# Proteins	# PSMs	Master Protein Accessions	# Missed Cleavages	Theo. MH+ [Da]	XCorr Sequest HT	Confidence Sequest HT	Percolator q-Value Sequest HT	Percolator PEP Sequest HT
FALSE	High	SSGDILFDTSPK	FALSE	0.046025	0	1	1	1	A0A1S3XBY8	0	1266.62	2.51719	High	0	0.02149
Master Protein	A0A1S4A023	D-fructose-1,6-bisphosphate 1-phosphohydrolase OS=Nicotiana tabacum OX=4097 GN=LOC107792237 PE=3 SV=1	2.91971	1	2	1	1	411	44.575	5.4	4.36488	1
Checked	Confidence	Sequence	Contaminant	Qvality PEP	Qvality q-value	# Protein Groups	# Proteins	# PSMs	Master Protein Accessions	# Missed Cleavages	Theo. MH+ [Da]	XCorr Sequest HT	Confidence Sequest HT	Percolator q-Value Sequest HT	Percolator PEP Sequest HT
FALSE	High	GGGGYPGGGR	FALSE	0.0430772	0	1	1	1	A0A1S3ZWU9	0	834.385	2.46126	High	0	0.01992
Master Protein	A0A1S3XCK8	Malate dehydrogenase OS=Nicotiana tabacum OX=4097 GN=LOC107763505 PE=3 SV=1	3.61446	1	2	1	1	332	35.506	6.54	4.27068	1
Checked	Confidence	Sequence	Contaminant	Qvality PEP	Qvality q-value	# Protein Groups	# Proteins	# PSMs	Master Protein Accessions	# Missed Cleavages	Theo. MH+ [Da]	XCorr Sequest HT	Confidence Sequest HT	Percolator q-Value Sequest HT	Percolator PEP Sequest HT
FALSE	High	MFVLDEADEMLSR	FALSE	0.0533351	0	1	23	1	A0A1S3XE25	0	1587.7	1.35767	High	0	0.02565
FALSE	High	VLITTDLLAR	FALSE	0.0919335	0.0034908	1	20	1	A0A1S3XE25	0	1114.68	2.45132	High	0.002358	0.04876
Master Protein	A0A1S4ASN6	protein EXORDIUM-like OS=Nicotiana tabacum OX=4097 GN=LOC107800943 PE=3 SV=1	4.38871	1	2	1	1	319	34.201	9	4.19863	1
Checked	Confidence	Sequence	Contaminant	Qvality PEP	Qvality q-value	# Protein Groups	# Proteins	# PSMs	Master Protein Accessions	# Missed Cleavages	Theo. MH+ [Da]	XCorr Sequest HT	Confidence Sequest HT	Percolator q-Value Sequest HT	Percolator PEP Sequest HT
FALSE	High	NLEQKIEK	FALSE	0.0417802	0	1	3	1	A0A1S4BXB7	1	1001.56	2.44633	High	0	0.01925
Master Protein	A0A1S4AV90	60S acidic ribosomal protein P0 OS=Nicotiana tabacum OX=4097 GN=LOC107801773 PE=3 SV=1	3.40557	1	2	1	1	323	34.967	5.19	4.19817	1
Checked	Confidence	Sequence	Contaminant	Qvality PEP	Qvality q-value	# Protein Groups	# Proteins	# PSMs	Master Protein Accessions	# Missed Cleavages	Theo. MH+ [Da]	XCorr Sequest HT	Confidence Sequest HT	Percolator q-Value Sequest HT	Percolator PEP Sequest HT
FALSE	High	EGDVLTLLESER	FALSE	0.116715	0.0034908	1	2	1	A0A1S4ANZ6	0	1360.7	2.43589	High	0.002358	0.0649
Master Protein	A0A1S4B8M1	Nucleoside diphosphate kinase OS=Nicotiana tabacum OX=4097 GN=LOC107805583 PE=3 SV=1	5.04202	1	2	1	1	238	25.995	9.47	3.9809	1
Checked	Confidence	Sequence	Contaminant	Qvality PEP	Qvality q-value	# Protein Groups	# Proteins	# PSMs	Master Protein Accessions	# Missed Cleavages	Theo. MH+ [Da]	XCorr Sequest HT	Confidence Sequest HT	Percolator q-Value Sequest HT	Percolator PEP Sequest HT
FALSE	High	AGSGVATLGLPDSPGVPK	FALSE	0.018711	0	1	2	1	A0A1S4D6G2	0	1622.87	2.4182	High	0	0.007485
Master Protein	A0A1S4DEV9	40S ribosomal protein S14-2-like OS=Nicotiana tabacum OX=4097 GN=LOC107829070 PE=3 SV=1	5.97826	1	2	1	1	184	20.089	11.05	3.51728	1
Checked	Confidence	Sequence	Contaminant	Qvality PEP	Qvality q-value	# Protein Groups	# Proteins	# PSMs	Master Protein Accessions	# Missed Cleavages	Theo. MH+ [Da]	XCorr Sequest HT	Confidence Sequest HT	Percolator q-Value Sequest HT	Percolator PEP Sequest HT
FALSE	High	TAENFANFTGEQGYPGGK	FALSE	0.00361295	0	1	3	3	A0A1S4DJK0	0	1887.85	2.30694	High	0	0.001092
Master Protein	A0A1S3YZ55	Carboxypeptidase OS=Nicotiana tabacum OX=4097 GN=LOC107781290 PE=3 SV=1	2.35043	1	1	1	1	468	53.276	8.09	2.77006	1
Checked	Confidence	Sequence	Contaminant	Qvality PEP	Qvality q-value	# Protein Groups	# Proteins	# PSMs	Master Protein Accessions	# Missed Cleavages	Theo. MH+ [Da]	XCorr Sequest HT	Confidence Sequest HT	Percolator q-Value Sequest HT	Percolator PEP Sequest HT
FALSE	High	FAQYTGANAIAGR	FALSE	0.0379221	0	1	5	1	A0A1S3Y4M0	0	1339.68	2.2253	High	0	0.01709
Master Protein	A0A1S4B6I9	photosystem II 22 kDa protein, chloroplastic-like OS=Nicotiana tabacum OX=4097 GN=LOC107805098 PE=4 SV=1	4.74453	1	2	1	1	274	28.954	8.7	2.69206	1
Checked	Confidence	Sequence	Contaminant	Qvality PEP	Qvality q-value	# Protein Groups	# Proteins	# PSMs	Master Protein Accessions	# Missed Cleavages	Theo. MH+ [Da]	XCorr Sequest HT	Confidence Sequest HT	Percolator q-Value Sequest HT	Percolator PEP Sequest HT
FALSE	High	IFGLPGEDQMES	FALSE	0.0819306	0.0034908	1	2	1	A0A1S3XXF3	0	1338.59	2.21011	High	0.002358	0.04243
Master Protein	A0A1S4ARQ1	calcium sensing receptor, chloroplastic-like OS=Nicotiana tabacum OX=4097 GN=LOC107800572 PE=4 SV=1	2.76382	1	1	1	1	398	42.296	9.41	2.66207	1
Checked	Confidence	Sequence	Contaminant	Qvality PEP	Qvality q-value	# Protein Groups	# Proteins	# PSMs	Master Protein Accessions	# Missed Cleavages	Theo. MH+ [Da]	XCorr Sequest HT	Confidence Sequest HT	Percolator q-Value Sequest HT	Percolator PEP Sequest HT
FALSE	High	ALEVIHGR	FALSE	0.0345926	0	1	3	1	A0A1S3XHK0	0	894.516	2.16426	High	0	0.0154
Master Protein	A0A1S3Z100	calcium sensing receptor, chloroplastic-like OS=Nicotiana tabacum OX=4097 GN=LOC107781793 PE=4 SV=1	2.79188	1	1	1	1	394	41.878	9.39	2.52648	1
Checked	Confidence	Sequence	Contaminant	Qvality PEP	Qvality q-value	# Protein Groups	# Proteins	# PSMs	Master Protein Accessions	# Missed Cleavages	Theo. MH+ [Da]	XCorr Sequest HT	Confidence Sequest HT	Percolator q-Value Sequest HT	Percolator PEP Sequest HT
FALSE	High	VNALYSSPSIYTDAK	FALSE	0.0430772	0	1	1	1	A0A1S4C159	0	1628.82	2.13487	High	0	0.01987
Master Protein	A0A1S3XBY8	alpha-glucosidase-like OS=Nicotiana tabacum OX=4097 GN=LOC107763450 PE=3 SV=1	1.33482	1	1	1	1	899	101.455	7.53	2.51719	1
Checked	Confidence	Sequence	Contaminant	Qvality PEP	Qvality q-value	# Protein Groups	# Proteins	# PSMs	Master Protein Accessions	# Missed Cleavages	Theo. MH+ [Da]	XCorr Sequest HT	Confidence Sequest HT	Percolator q-Value Sequest HT	Percolator PEP Sequest HT
FALSE	High	LADCGIGFGR	FALSE	0.032702	0	1	2	1	A0A1S4DBU0	0	1065.51	2.1331	High	0	0.01444
Master Protein	A0A1S3ZWU9	glycine-rich protein-like OS=Nicotiana tabacum OX=4097 GN=LOC107791294 PE=4 SV=1	7.29927	1	1	1	1	137	14.134	8.35	2.46126	1
Checked	Confidence	Sequence	Contaminant	Qvality PEP	Qvality q-value	# Protein Groups	# Proteins	# PSMs	Master Protein Accessions	# Missed Cleavages	Theo. MH+ [Da]	XCorr Sequest HT	Confidence Sequest HT	Percolator q-Value Sequest HT	Percolator PEP Sequest HT
FALSE	High	SDSDLSVLFR	FALSE	0.13266	0.00960422	1	2	1	A0A1S4CSI1	0	1138.57	2.13065	High	0.006377	0.07561
Master Protein	A0A1S4BXB7	floral homeotic protein AGAMOUS isoform X1 OS=Nicotiana tabacum OX=4097 GN=LOC107812878 PE=4 SV=1	3.22581	1	1	1	1	248	28.647	9.44	2.44633	1
Checked	Confidence	Sequence	Contaminant	Qvality PEP	Qvality q-value	# Protein Groups	# Proteins	# PSMs	Master Protein Accessions	# Missed Cleavages	Theo. MH+ [Da]	XCorr Sequest HT	Confidence Sequest HT	Percolator q-Value Sequest HT	Percolator PEP Sequest HT
FALSE	High	SVQMEGLTYGASK	FALSE	0.00969773	0	1	4	1	A0A1S3ZYH7	0	1386.66	2.11862	High	0	0.003464
Master Protein	A0A1S4ANZ6	40S ribosomal protein S28-like OS=Nicotiana tabacum OX=4097 GN=LOC107799618 PE=3 SV=1	18.4615	1	1	1	1	65	7.532	11.18	2.43589	1
Checked	Confidence	Sequence	Contaminant	Qvality PEP	Qvality q-value	# Protein Groups	# Proteins	# PSMs	Master Protein Accessions	# Missed Cleavages	Theo. MH+ [Da]	XCorr Sequest HT	Confidence Sequest HT	Percolator q-Value Sequest HT	Percolator PEP Sequest HT
FALSE	High	YKESELIHCR	FALSE	0.0581382	0.0023643	1	4	1	A0A1S4BNY0	1	1334.65	2.11739	High	0.001656	0.02834
Master Protein	A0A1S4D6G2	Glutamate-1-semialdehyde 2,1-aminomutase OS=Nicotiana tabacum OX=4097 GN=LOC107826543 PE=3 SV=1	3.76569	1	1	1	1	478	50.937	6.89	2.4182	1
Checked	Confidence	Sequence	Contaminant	Qvality PEP	Qvality q-value	# Protein Groups	# Proteins	# PSMs	Master Protein Accessions	# Missed Cleavages	Theo. MH+ [Da]	XCorr Sequest HT	Confidence Sequest HT	Percolator q-Value Sequest HT	Percolator PEP Sequest HT
FALSE	High	VVAAGANPVLITR	FALSE	0.0364049	0	1	2	1	A0A1S4AHG8	0	1280.77	2.07815	High	0	0.01634
Master Protein	A0A1S4DJK0	Chlorophyll a-b binding protein, chloroplastic OS=Nicotiana tabacum OX=4097 GN=LOC107830507 PE=3 SV=1	7.00389	1	3	1	1	257	27.303	6.04	2.30694	1
Checked	Confidence	Sequence	Contaminant	Qvality PEP	Qvality q-value	# Protein Groups	# Proteins	# PSMs	Master Protein Accessions	# Missed Cleavages	Theo. MH+ [Da]	XCorr Sequest HT	Confidence Sequest HT	Percolator q-Value Sequest HT	Percolator PEP Sequest HT
FALSE	High	FLDGIYVSEK	FALSE	0.0272017	0	1	4	1	A0A1S3XV78	0	1170.6	2.047	High	0	0.01161
Master Protein	A0A1S3Y4M0	40S ribosomal protein SA OS=Nicotiana tabacum OX=4097 GN=LOC107772137 PE=3 SV=1	3.86905	1	1	1	1	336	35.841	4.93	2.2253	1
Checked	Confidence	Sequence	Contaminant	Qvality PEP	Qvality q-value	# Protein Groups	# Proteins	# PSMs	Master Protein Accessions	# Missed Cleavages	Theo. MH+ [Da]	XCorr Sequest HT	Confidence Sequest HT	Percolator q-Value Sequest HT	Percolator PEP Sequest HT
FALSE	High	IVVNCGIGDAAQNSK	FALSE	0.116715	0.0034908	1	2	1	A0A1S3X434	0	1545.77	2.04299	High	0.002358	0.06463
Master Protein	A0A1S3XXF3	Pre-mRNA-processing factor 19 OS=Nicotiana tabacum OX=4097 GN=LOC107769884 PE=3 SV=1	2.30326	1	1	1	1	521	56.539	6.8	2.21011	1
Checked	Confidence	Sequence	Contaminant	Qvality PEP	Qvality q-value	# Protein Groups	# Proteins	# PSMs	Master Protein Accessions	# Missed Cleavages	Theo. MH+ [Da]	XCorr Sequest HT	Confidence Sequest HT	Percolator q-Value Sequest HT	Percolator PEP Sequest HT
FALSE	High	SLGVAYQEVPEGR	FALSE	0.0767502	0.0034908	1	3	1	A0A1S4AGR0	0	1404.71	2.04177	High	0.002358	0.0394
Master Protein	A0A1S3XHK0	Chlorophyll a-b binding protein, chloroplastic OS=Nicotiana tabacum OX=4097 GN=LOC107765079 PE=3 SV=1	2.98507	1	1	1	1	268	28.954	5.12	2.16426	1
Checked	Confidence	Sequence	Contaminant	Qvality PEP	Qvality q-value	# Protein Groups	# Proteins	# PSMs	Master Protein Accessions	# Missed Cleavages	Theo. MH+ [Da]	XCorr Sequest HT	Confidence Sequest HT	Percolator q-Value Sequest HT	Percolator PEP Sequest HT
FALSE	High	ELLNGELTDPNF	FALSE	0.0405218	0	1	1	1	A0A1S3XJD3	0	1361.66	2.03516	High	0	0.01854
Master Protein	A0A1S4C159	Alpha-mannosidase OS=Nicotiana tabacum OX=4097 GN=LOC107814068 PE=3 SV=1	1.61117	1	1	1	1	931	104.951	6.7	2.13487	1
Checked	Confidence	Sequence	Contaminant	Qvality PEP	Qvality q-value	# Protein Groups	# Proteins	# PSMs	Master Protein Accessions	# Missed Cleavages	Theo. MH+ [Da]	XCorr Sequest HT	Confidence Sequest HT	Percolator q-Value Sequest HT	Percolator PEP Sequest HT
FALSE	High	SKFDNLYGCR	FALSE	0.0397037	0	1	4	1	A0A1S3X559	1	1259.58	2.03386	High	0	0.0181
Master Protein	A0A1S4DBU0	Pectate lyase OS=Nicotiana tabacum OX=4097 GN=LOC107828150 PE=3 SV=1	2.21239	1	1	1	1	452	49.975	8.05	2.1331	1
Checked	Confidence	Sequence	Contaminant	Qvality PEP	Qvality q-value	# Protein Groups	# Proteins	# PSMs	Master Protein Accessions	# Missed Cleavages	Theo. MH+ [Da]	XCorr Sequest HT	Confidence Sequest HT	Percolator q-Value Sequest HT	Percolator PEP Sequest HT
FALSE	High	GGVIDEDALVR	FALSE	0.126923	0.00691647	1	4	1	A0A1S4BI71	0	1143.6	1.9885	High	0.005727	0.07174
Master Protein	A0A1S4CSI1	Pectinesterase OS=Nicotiana tabacum OX=4097 GN=LOC107822220 PE=3 SV=1	1.8622	1	1	1	1	537	59.039	8.5	2.13065	1
Checked	Confidence	Sequence	Contaminant	Qvality PEP	Qvality q-value	# Protein Groups	# Proteins	# PSMs	Master Protein Accessions	# Missed Cleavages	Theo. MH+ [Da]	XCorr Sequest HT	Confidence Sequest HT	Percolator q-Value Sequest HT	Percolator PEP Sequest HT
FALSE	High	SPAEGAYSEGLLNAK	FALSE	0.0861436	0.0034908	1	3	1	A0A1S3ZDZ0	0	1506.74	1.96881	High	0.002358	0.04511
Master Protein	A0A1S3ZYH7	elongation factor 1-delta 1-like isoform X1 OS=Nicotiana tabacum OX=4097 GN=LOC107791787 PE=3 SV=1	5.53191	1	1	1	1	235	25.606	4.61	2.11862	1
Checked	Confidence	Sequence	Contaminant	Qvality PEP	Qvality q-value	# Protein Groups	# Proteins	# PSMs	Master Protein Accessions	# Missed Cleavages	Theo. MH+ [Da]	XCorr Sequest HT	Confidence Sequest HT	Percolator q-Value Sequest HT	Percolator PEP Sequest HT
FALSE	High	SEAAAAFGNDGVYLEK	FALSE	0.100071	0.0034908	1	2	1	A0A1S4AWE8	0	1641.78	1.94634	High	0.002358	0.05403
FALSE	High	LLEEAPSPALTPELR	FALSE	0.142764	0.00960422	1	2	1	A0A1S4AWE8	0	1635.9	1.30961	High	0.006377	0.08233
Master Protein	A0A1S4BNY0	Chlorophyll a-b binding protein, chloroplastic OS=Nicotiana tabacum OX=4097 GN=LOC107810310 PE=3 SV=1	4.08163	1	1	1	1	245	26.221	6.54	2.11739	1
Checked	Confidence	Sequence	Contaminant	Qvality PEP	Qvality q-value	# Protein Groups	# Proteins	# PSMs	Master Protein Accessions	# Missed Cleavages	Theo. MH+ [Da]	XCorr Sequest HT	Confidence Sequest HT	Percolator q-Value Sequest HT	Percolator PEP Sequest HT
FALSE	High	TPEDAAAFALK	FALSE	0.0767502	0.0034908	1	2	1	A0A1S3ZXL1	0	1133.58	1.9229	High	0.002358	0.0393
Master Protein	A0A1S4AHG8	chaperonin 60 subunit beta 2, chloroplastic-like OS=Nicotiana tabacum OX=4097 GN=LOC107797700 PE=3 SV=1	2.17028	1	1	1	1	599	63.166	5.66	2.07815	1
Checked	Confidence	Sequence	Contaminant	Qvality PEP	Qvality q-value	# Protein Groups	# Proteins	# PSMs	Master Protein Accessions	# Missed Cleavages	Theo. MH+ [Da]	XCorr Sequest HT	Confidence Sequest HT	Percolator q-Value Sequest HT	Percolator PEP Sequest HT
FALSE	High	ANDFDLMYEQVK	FALSE	0.0883277	0.0034908	1	4	1	A0A1S3Y7I8	0	1488.67	1.92238	High	0.002358	0.04642
FALSE	High	LTSVFGGAAEPPR	FALSE	0.130081	0.00851845	1	1	1	A0A1S3Y7I8	0	1301.68	1.42448	High	0.005727	0.07377
Master Protein	A0A1S3XV78	60S ribosomal protein L9-1-like OS=Nicotiana tabacum OX=4097 GN=LOC107769103 PE=3 SV=1	5.15464	1	1	1	1	194	22.045	9.66	2.047	1
Checked	Confidence	Sequence	Contaminant	Qvality PEP	Qvality q-value	# Protein Groups	# Proteins	# PSMs	Master Protein Accessions	# Missed Cleavages	Theo. MH+ [Da]	XCorr Sequest HT	Confidence Sequest HT	Percolator q-Value Sequest HT	Percolator PEP Sequest HT
FALSE	High	YVNEGQFGPSNIEYGANYR	FALSE	0.00417279	0	1	1	2	A0A0R4X9V9	0	2177.99	1.51505	High	0	0.001288
FALSE	High	NANGPYSLEVKPK	FALSE	0.0170604	0	1	2	1	A0A0R4X9V9	0	1416.75	1.90842	High	0	0.006711
Master Protein	A0A1S3X434	50S ribosomal protein L5, chloroplastic OS=Nicotiana tabacum OX=4097 GN=LOC107761040 PE=3 SV=1	5.61798	1	1	1	1	267	29.402	9.96	2.04299	1
Checked	Confidence	Sequence	Contaminant	Qvality PEP	Qvality q-value	# Protein Groups	# Proteins	# PSMs	Master Protein Accessions	# Missed Cleavages	Theo. MH+ [Da]	XCorr Sequest HT	Confidence Sequest HT	Percolator q-Value Sequest HT	Percolator PEP Sequest HT
FALSE	High	NGGGVVITGIENGGNAAR	FALSE	0.0561112	0	1	1	1	A0A1S4AU18	0	1655.85	1.89393	High	0	0.02711
FALSE	High	SFDDQPEDYACPQCR	FALSE	0.116139	0.0034908	1	2	1	A0A1S4AU18	0	1887.73	1.51568	High	0.002358	0.06447
Master Protein	A0A1S4AGR0	Plasma membrane ATPase OS=Nicotiana tabacum OX=4097 GN=LOC107797454 PE=3 SV=1	1.35841	1	1	1	1	957	105.185	6.86	2.04177	1
Checked	Confidence	Sequence	Contaminant	Qvality PEP	Qvality q-value	# Protein Groups	# Proteins	# PSMs	Master Protein Accessions	# Missed Cleavages	Theo. MH+ [Da]	XCorr Sequest HT	Confidence Sequest HT	Percolator q-Value Sequest HT	Percolator PEP Sequest HT
FALSE	High	LAEMPADSGYPAYLAAR	FALSE	0.0484269	0	1	4	1	A0A097BTV9	0	1811.86	1.88531	High	0	0.02285
Master Protein	A0A1S3XJD3	PSI-F OS=Nicotiana tabacum OX=4097 GN=LOC107765837 PE=3 SV=1	5.26316	1	1	1	1	228	25.022	9.36	2.03516	1
Checked	Confidence	Sequence	Contaminant	Qvality PEP	Qvality q-value	# Protein Groups	# Proteins	# PSMs	Master Protein Accessions	# Missed Cleavages	Theo. MH+ [Da]	XCorr Sequest HT	Confidence Sequest HT	Percolator q-Value Sequest HT	Percolator PEP Sequest HT
FALSE	High	VLSISGSTISK	FALSE	0.0347697	0	1	2	1	A0A1S3ZFC5	0	1091.63	1.85509	High	0	0.01548
Master Protein	A0A1S3X559	Adenosylhomocysteinase OS=Nicotiana tabacum OX=4097 GN=LOC107761175 PE=3 SV=1	2.06186	1	1	1	1	485	53.109	6.01	2.03386	1
Checked	Confidence	Sequence	Contaminant	Qvality PEP	Qvality q-value	# Protein Groups	# Proteins	# PSMs	Master Protein Accessions	# Missed Cleavages	Theo. MH+ [Da]	XCorr Sequest HT	Confidence Sequest HT	Percolator q-Value Sequest HT	Percolator PEP Sequest HT
FALSE	High	FYLQPLTPAEAAQR	FALSE	0.120226	0.0034908	1	2	1	A0A1S3XRM3	0	1604.84	1.84097	High	0.002358	0.06709
Master Protein	A0A1S4BI71	D-3-phosphoglycerate dehydrogenase OS=Nicotiana tabacum OX=4097 GN=LOC107808555 PE=3 SV=1	1.72956	1	1	1	1	636	67.074	6.86	1.9885	1
Checked	Confidence	Sequence	Contaminant	Qvality PEP	Qvality q-value	# Protein Groups	# Proteins	# PSMs	Master Protein Accessions	# Missed Cleavages	Theo. MH+ [Da]	XCorr Sequest HT	Confidence Sequest HT	Percolator q-Value Sequest HT	Percolator PEP Sequest HT
FALSE	High	IGSQAAPAEAAPAK	FALSE	0.0320401	0	1	1	2	A0A1S3WZX1	0	1281.68	1.83421	High	0	0.01405
Master Protein	A0A1S3ZDZ0	uncharacterized protein LOC107777085 OS=Nicotiana tabacum OX=4097 GN=LOC107785797 PE=4 SV=1	5.13699	1	1	1	1	292	31.301	6.14	1.96881	1
Checked	Confidence	Sequence	Contaminant	Qvality PEP	Qvality q-value	# Protein Groups	# Proteins	# PSMs	Master Protein Accessions	# Missed Cleavages	Theo. MH+ [Da]	XCorr Sequest HT	Confidence Sequest HT	Percolator q-Value Sequest HT	Percolator PEP Sequest HT
FALSE	High	LTALPTSESSEEDSPKEGSK	FALSE	0.00309615	0	1	2	1	A0A1S3YYH9	1	2091.99	1.82973	High	0	0.0009096
Master Protein	A0A1S3ZXL1	probable beta-D-xylosidase 7 OS=Nicotiana tabacum OX=4097 GN=LOC107791565 PE=3 SV=1	1.41935	1	1	1	1	775	84.769	7.96	1.9229	1
Checked	Confidence	Sequence	Contaminant	Qvality PEP	Qvality q-value	# Protein Groups	# Proteins	# PSMs	Master Protein Accessions	# Missed Cleavages	Theo. MH+ [Da]	XCorr Sequest HT	Confidence Sequest HT	Percolator q-Value Sequest HT	Percolator PEP Sequest HT
FALSE	High	LVIVGDGGTGK	FALSE	0.0519981	0	1	4	1	A0A1S3YU28	0	1015.58	1.82095	High	0	0.0249
Master Protein	A0A097BTV9	V-ATPase 69 kDa subunit OS=Nicotiana tabacum OX=4097 GN=LOC107818091 PE=2 SV=1	2.72873	1	1	1	1	623	68.585	5.34	1.88531	1
Checked	Confidence	Sequence	Contaminant	Qvality PEP	Qvality q-value	# Protein Groups	# Proteins	# PSMs	Master Protein Accessions	# Missed Cleavages	Theo. MH+ [Da]	XCorr Sequest HT	Confidence Sequest HT	Percolator q-Value Sequest HT	Percolator PEP Sequest HT
FALSE	High	DTSGVLSPFNFSR	FALSE	0.133968	0.00960422	1	1	1	A0A1S3Y8R3	0	1426.7	1.81921	High	0.006377	0.07636
Master Protein	A0A1S3ZFC5	peptide-N4-(N-acetyl-beta- glucosaminyl)asparagine amidase A-like OS=Nicotiana tabacum OX=4097 GN=LOC107786253 PE=4 SV=1	1.89983	1	1	1	1	579	64.535	6.32	1.85509	1
Checked	Confidence	Sequence	Contaminant	Qvality PEP	Qvality q-value	# Protein Groups	# Proteins	# PSMs	Master Protein Accessions	# Missed Cleavages	Theo. MH+ [Da]	XCorr Sequest HT	Confidence Sequest HT	Percolator q-Value Sequest HT	Percolator PEP Sequest HT
FALSE	High	GSNSVLVVNKDDYEK	FALSE	0.00797721	0	1	1	2	A0A1S4BUT1	1	1666.83	1.81563	High	0	0.005808
Master Protein	A0A1S3XRM3	oxygen-evolving enhancer protein 3-2, chloroplastic-like OS=Nicotiana tabacum OX=4097 GN=LOC107767928 PE=3 SV=1	6.14035	1	1	1	1	228	24.174	9.72	1.84097	1
Checked	Confidence	Sequence	Contaminant	Qvality PEP	Qvality q-value	# Protein Groups	# Proteins	# PSMs	Master Protein Accessions	# Missed Cleavages	Theo. MH+ [Da]	XCorr Sequest HT	Confidence Sequest HT	Percolator q-Value Sequest HT	Percolator PEP Sequest HT
FALSE	High	AAEEAAPPAATATAEGEAPPAK	FALSE	0.0715262	0.0034908	1	2	1	A0A1S4CYN6	0	2020.98	1.8088	High	0.002358	0.03618
Master Protein	A0A1S3WZX1	elongation factor 1-beta-like OS=Nicotiana tabacum OX=4097 GN=LOC107759618 PE=3 SV=1	6.19469	1	2	1	1	226	24.486	4.65	1.83421	1
Checked	Confidence	Sequence	Contaminant	Qvality PEP	Qvality q-value	# Protein Groups	# Proteins	# PSMs	Master Protein Accessions	# Missed Cleavages	Theo. MH+ [Da]	XCorr Sequest HT	Confidence Sequest HT	Percolator q-Value Sequest HT	Percolator PEP Sequest HT
FALSE	High	NVNGPYSLEVKPK	FALSE	0.035669	0	1	2	2	A0A0R4WFW8	0	1444.78	1.79432	High	0.004674	0.07067
Master Protein	A0A1S3YYH9	protein HHL1, chloroplastic-like OS=Nicotiana tabacum OX=4097 GN=LOC107781116 PE=4 SV=1	8.65801	1	1	1	1	231	25.867	9.61	1.82973	1
Checked	Confidence	Sequence	Contaminant	Qvality PEP	Qvality q-value	# Protein Groups	# Proteins	# PSMs	Master Protein Accessions	# Missed Cleavages	Theo. MH+ [Da]	XCorr Sequest HT	Confidence Sequest HT	Percolator q-Value Sequest HT	Percolator PEP Sequest HT
FALSE	High	DTALSINSNDAIPK	FALSE	0.100071	0.0034908	1	4	1	A0A1S4AWU8	0	1458.74	1.76897	High	0.002358	0.05382
Master Protein	A0A1S3YU28	GTP-binding nuclear protein OS=Nicotiana tabacum OX=4097 GN=LOC107779563 PE=3 SV=1	4.97738	1	1	1	1	221	25.173	6.86	1.82095	1
Checked	Confidence	Sequence	Contaminant	Qvality PEP	Qvality q-value	# Protein Groups	# Proteins	# PSMs	Master Protein Accessions	# Missed Cleavages	Theo. MH+ [Da]	XCorr Sequest HT	Confidence Sequest HT	Percolator q-Value Sequest HT	Percolator PEP Sequest HT
FALSE	High	VGAATEAELEDR	FALSE	0.0729825	0.0034908	1	4	1	A0A1S3XUT7	0	1260.61	1.76514	High	0.002358	0.03711
Master Protein	A0A1S3Y8R3	8-hydroxygeraniol dehydrogenase-like OS=Nicotiana tabacum OX=4097 GN=LOC107773552 PE=3 SV=1	3.62117	1	1	1	1	359	38.668	6.52	1.81921	1
Checked	Confidence	Sequence	Contaminant	Qvality PEP	Qvality q-value	# Protein Groups	# Proteins	# PSMs	Master Protein Accessions	# Missed Cleavages	Theo. MH+ [Da]	XCorr Sequest HT	Confidence Sequest HT	Percolator q-Value Sequest HT	Percolator PEP Sequest HT
FALSE	High	GAGANILR	FALSE	0.0737214	0.0034908	1	12	1	A0A1S3WZA6	0	771.447	1.75985	High	0.002358	0.03756
Master Protein	A0A1S4BUT1	early nodulin-like protein 1 OS=Nicotiana tabacum OX=4097 GN=LOC107812129 PE=4 SV=1	4.46429	1	2	1	1	336	34.169	9.16	1.81563	1
Checked	Confidence	Sequence	Contaminant	Qvality PEP	Qvality q-value	# Protein Groups	# Proteins	# PSMs	Master Protein Accessions	# Missed Cleavages	Theo. MH+ [Da]	XCorr Sequest HT	Confidence Sequest HT	Percolator q-Value Sequest HT	Percolator PEP Sequest HT
FALSE	High	VYSGEIMTGQTVR	FALSE	0.0961592	0.0034908	1	2	1	A0A1S3Y9H8	0	1456.71	1.00636	High	0.002358	0.05146
FALSE	High	TATEPLNPSELPK	FALSE	0.0656456	0.0034908	1	2	1	A0A1S3Y9H8	0	1396.73	1.75293	High	0.002358	0.03273
Master Protein	A0A1S4CYN6	photosystem I reaction center subunit IV B, chloroplastic-like OS=Nicotiana tabacum OX=4097 GN=LOC107823915 PE=3 SV=1	15.1724	1	1	1	1	145	15.419	9.74	1.8088	1
Checked	Confidence	Sequence	Contaminant	Qvality PEP	Qvality q-value	# Protein Groups	# Proteins	# PSMs	Master Protein Accessions	# Missed Cleavages	Theo. MH+ [Da]	XCorr Sequest HT	Confidence Sequest HT	Percolator q-Value Sequest HT	Percolator PEP Sequest HT
FALSE	High	TQDGGTEVVEAK	FALSE	0.0430772	0	1	4	1	A0A1S4A9C7	0	1233.6	1.74929	High	0	0.0199
Master Protein	A0A0R4WFW8	Mannose-binding lectin OS=Nicotiana tabacum OX=4097 GN=MBL1 PE=2 SV=1	4.36242	1	2	1	1	298	33.965	9.64	1.79432	1
Checked	Confidence	Sequence	Contaminant	Qvality PEP	Qvality q-value	# Protein Groups	# Proteins	# PSMs	Master Protein Accessions	# Missed Cleavages	Theo. MH+ [Da]	XCorr Sequest HT	Confidence Sequest HT	Percolator q-Value Sequest HT	Percolator PEP Sequest HT
FALSE	High	IIGVSVDSSGKPALR	FALSE	0.0584335	0.0023643	1	2	1	A0A1S3Z4R3	0	1498.86	1.74807	High	0.001656	0.02856
Master Protein	A0A1S4AWU8	zinc finger CCCH domain-containing protein 49-like isoform X1 OS=Nicotiana tabacum OX=4097 GN=LOC107802168 PE=4 SV=1	2.92887	1	1	1	1	478	53.936	7.58	1.76897	1
Checked	Confidence	Sequence	Contaminant	Qvality PEP	Qvality q-value	# Protein Groups	# Proteins	# PSMs	Master Protein Accessions	# Missed Cleavages	Theo. MH+ [Da]	XCorr Sequest HT	Confidence Sequest HT	Percolator q-Value Sequest HT	Percolator PEP Sequest HT
FALSE	High	AAVPSGASTGIYEALELR	FALSE	0.00130428	0	1	3	3	A0A1S3YIG1	0	1804.94	1.92264	High	0	0.002124
Master Protein	A0A1S3XUT7	ruBisCO large subunit-binding protein subunit alpha-like OS=Nicotiana tabacum OX=4097 GN=LOC107769050 PE=3 SV=1	2.03735	1	1	1	1	589	62.407	5.47	1.76514	1
Checked	Confidence	Sequence	Contaminant	Qvality PEP	Qvality q-value	# Protein Groups	# Proteins	# PSMs	Master Protein Accessions	# Missed Cleavages	Theo. MH+ [Da]	XCorr Sequest HT	Confidence Sequest HT	Percolator q-Value Sequest HT	Percolator PEP Sequest HT
FALSE	High	QYFLGLEK	FALSE	0.0617807	0.0023643	1	4	1	A0A1S3ZA20	0	997.535	1.40142	High	0.001656	0.0304
FALSE	High	FAMLGAAGAIAPEILGK	FALSE	0.0933219	0.0034908	1	3	1	A0A1S3ZA20	0	1645.9	1.70044	High	0.002358	0.04975
Master Protein	A0A1S3WZA6	ADP/ATP translocase OS=Nicotiana tabacum OX=4097 GN=LOC107759519 PE=3 SV=1	1.95599	1	1	1	1	409	45.071	9.7	1.75985	1
Checked	Confidence	Sequence	Contaminant	Qvality PEP	Qvality q-value	# Protein Groups	# Proteins	# PSMs	Master Protein Accessions	# Missed Cleavages	Theo. MH+ [Da]	XCorr Sequest HT	Confidence Sequest HT	Percolator q-Value Sequest HT	Percolator PEP Sequest HT
FALSE	High	SCYAQQQPIFDPSASK	FALSE	0.0335483	0	1	1	2	A0A1S3XC61	0	1826.84	1.66508	High	0	0.01484
Master Protein	A0A1S4A9C7	Malate dehydrogenase OS=Nicotiana tabacum OX=4097 GN=LOC107795174 PE=3 SV=1	3.39943	1	1	1	1	353	37.038	8.73	1.74929	1
Checked	Confidence	Sequence	Contaminant	Qvality PEP	Qvality q-value	# Protein Groups	# Proteins	# PSMs	Master Protein Accessions	# Missed Cleavages	Theo. MH+ [Da]	XCorr Sequest HT	Confidence Sequest HT	Percolator q-Value Sequest HT	Percolator PEP Sequest HT
FALSE	High	SAFDAAANGPSSLSR	FALSE	0.0835914	0.0034908	1	2	1	A0A1S3Y6L1	0	1450.69	1.65909	High	0.002358	0.04359
Master Protein	A0A1S3Z4R3	Glycine cleavage system P protein OS=Nicotiana tabacum OX=4097 GN=LOC107783010 PE=3 SV=1	1.43403	1	1	1	1	1046	114.142	6.95	1.74807	1
Checked	Confidence	Sequence	Contaminant	Qvality PEP	Qvality q-value	# Protein Groups	# Proteins	# PSMs	Master Protein Accessions	# Missed Cleavages	Theo. MH+ [Da]	XCorr Sequest HT	Confidence Sequest HT	Percolator q-Value Sequest HT	Percolator PEP Sequest HT
FALSE	High	SAVEKVGEESTQVATVR	FALSE	0.0602367	0.0023643	1	1	1	A0A1S3ZW63	1	1789.93	1.65616	High	0.001656	0.02956
FALSE	High	SLIPVSTNPSSGLAFGR	FALSE	0.0756006	0.0034908	1	1	1	A0A1S3ZW63	0	1702.91	1.32237	High	0.002358	0.03874
Master Protein	A0A1S3YIG1	Phosphopyruvate hydratase OS=Nicotiana tabacum OX=4097 GN=LOC107776643 PE=3 SV=1	4.05405	1	3	1	1	444	47.81	5.57	1.71662	1
Checked	Confidence	Sequence	Contaminant	Qvality PEP	Qvality q-value	# Protein Groups	# Proteins	# PSMs	Master Protein Accessions	# Missed Cleavages	Theo. MH+ [Da]	XCorr Sequest HT	Confidence Sequest HT	Percolator q-Value Sequest HT	Percolator PEP Sequest HT
FALSE	High	AEAPNDSPVVPR	FALSE	0.0318767	0	1	1	2	A0A1S3ZNE8	0	1251.63	1.6471	High	0	0.01401
Master Protein	A0A1S3XC61	aspartyl protease family protein At5g10770-like OS=Nicotiana tabacum OX=4097 GN=LOC107763440 PE=3 SV=1	3.18725	1	2	1	1	502	53.572	8.65	1.66508	1
Checked	Confidence	Sequence	Contaminant	Qvality PEP	Qvality q-value	# Protein Groups	# Proteins	# PSMs	Master Protein Accessions	# Missed Cleavages	Theo. MH+ [Da]	XCorr Sequest HT	Confidence Sequest HT	Percolator q-Value Sequest HT	Percolator PEP Sequest HT
FALSE	High	EYEAIKDCVEETSDSVDR	FALSE	0.0413565	0	1	1	1	A0A1S4BUK0	1	2144.93	1.32663	High	0	0.01894
FALSE	High	TALSVSLDR	FALSE	0.030443	0	1	2	1	A0A1S4BUK0	0	961.531	1.57988	High	0	0.01327
FALSE	High	NSQEQLIK	FALSE	0.0506939	0	1	2	1	A0A1S4BUK0	0	959.516	1.63362	High	0	0.02406
Master Protein	A0A1S3Y6L1	Dynamin GTPase OS=Nicotiana tabacum OX=4097 GN=LOC107772803 PE=3 SV=1	1.63755	1	1	1	1	916	98.914	8.97	1.65909	1
Checked	Confidence	Sequence	Contaminant	Qvality PEP	Qvality q-value	# Protein Groups	# Proteins	# PSMs	Master Protein Accessions	# Missed Cleavages	Theo. MH+ [Da]	XCorr Sequest HT	Confidence Sequest HT	Percolator q-Value Sequest HT	Percolator PEP Sequest HT
FALSE	High	LGGGANVVNHGYTK	FALSE	0.0827569	0.0034908	1	1	1	Q06BK4	0	1386.71	1.54277	High	0.002358	0.04294
Master Protein	A0A1S3ZNE8	Alpha-mannosidase OS=Nicotiana tabacum OX=4097 GN=LOC107788691 PE=3 SV=1	1.16618	1	2	1	1	1029	116.109	6.86	1.6471	1
Checked	Confidence	Sequence	Contaminant	Qvality PEP	Qvality q-value	# Protein Groups	# Proteins	# PSMs	Master Protein Accessions	# Missed Cleavages	Theo. MH+ [Da]	XCorr Sequest HT	Confidence Sequest HT	Percolator q-Value Sequest HT	Percolator PEP Sequest HT
FALSE	High	VKEEALQLAR	FALSE	0.108357	0.0034908	1	2	1	A0A1S4APJ0	1	1156.67	1.27216	High	0.002358	0.05928
Master Protein	Q06BK4	Aquaporin PIP1-5s OS=Nicotiana tabacum OX=4097 GN=LOC107778528 PE=2 SV=1	4.87805	1	1	1	1	287	30.776	8.16	0	1
Checked	Confidence	Sequence	Contaminant	Qvality PEP	Qvality q-value	# Protein Groups	# Proteins	# PSMs	Master Protein Accessions	# Missed Cleavages	Theo. MH+ [Da]	XCorr Sequest HT	Confidence Sequest HT	Percolator q-Value Sequest HT	Percolator PEP Sequest HT
FALSE	High	EGAITGGPEFVK	FALSE	0.152094	0.00960422	1	1	1	A0A1S4D519	0	1204.62	1.46914	High	0.006377	0.08899
Master Protein	A0A1S4APJ0	50S ribosomal protein L9, chloroplastic OS=Nicotiana tabacum OX=4097 GN=LOC107799768 PE=3 SV=1	5.20833	1	1	1	1	192	21.498	9.74	0	1
Checked	Confidence	Sequence	Contaminant	Qvality PEP	Qvality q-value	# Protein Groups	# Proteins	# PSMs	Master Protein Accessions	# Missed Cleavages	Theo. MH+ [Da]	XCorr Sequest HT	Confidence Sequest HT	Percolator q-Value Sequest HT	Percolator PEP Sequest HT
FALSE	High	RNPSLLTYNLDDK	FALSE	0.119045	0.0034908	1	1	1	A0A1S3ZFP0	1	1548.8	0.886841	High	0.002358	0.06643
Master Protein	A0A1S4D519	LOW QUALITY PROTEIN: UPF0603 protein At1g54780, chloroplastic OS=Nicotiana tabacum OX=4097 GN=LOC107826018 PE=4 SV=1	4.01338	1	1	1	1	299	32.299	8.81	0	1
Checked	Confidence	Sequence	Contaminant	Qvality PEP	Qvality q-value	# Protein Groups	# Proteins	# PSMs	Master Protein Accessions	# Missed Cleavages	Theo. MH+ [Da]	XCorr Sequest HT	Confidence Sequest HT	Percolator q-Value Sequest HT	Percolator PEP Sequest HT
FALSE	High	AVNVTGPDGASVQGGGR	FALSE	0.105176	0.0034908	1	1	2	A0A1S4DQ97	0	1541.77	1.44794	High	0.002358	0.05731
Master Protein	A0A1S3ZFP0	uncharacterized protein LOC107786153 OS=Nicotiana tabacum OX=4097 GN=LOC107786153 PE=4 SV=1	3.49462	1	1	1	1	372	42.937	9.64	0	1
Checked	Confidence	Sequence	Contaminant	Qvality PEP	Qvality q-value	# Protein Groups	# Proteins	# PSMs	Master Protein Accessions	# Missed Cleavages	Theo. MH+ [Da]	XCorr Sequest HT	Confidence Sequest HT	Percolator q-Value Sequest HT	Percolator PEP Sequest HT
FALSE	High	GQAGGLTFFAPSEER	FALSE	0.145577	0.00960422	1	5	1	A0A1S4DML1	0	1566.75	1.04124	High	0.006377	0.08441
Master Protein	A0A1S4DQ97	glycine-rich protein 2-like OS=Nicotiana tabacum OX=4097 GN=LOC107832297 PE=4 SV=1	9.44444	1	2	1	1	180	17.138	5.17	0	1
Checked	Confidence	Sequence	Contaminant	Qvality PEP	Qvality q-value	# Protein Groups	# Proteins	# PSMs	Master Protein Accessions	# Missed Cleavages	Theo. MH+ [Da]	XCorr Sequest HT	Confidence Sequest HT	Percolator q-Value Sequest HT	Percolator PEP Sequest HT
FALSE	High	GGSTGYDNAVALPAGGR	FALSE	0.0519981	0	1	7	1	A0A1S4BSA2	0	1562.76	1.52425	High	0	0.0248
Master Protein	A0A1S4DML1	ATP-dependent zinc metalloprotease FTSH, chloroplastic-like OS=Nicotiana tabacum OX=4097 GN=LOC107831424 PE=3 SV=1	2.0979	1	1	1	1	715	76.586	6.61	0	1
Checked	Confidence	Sequence	Contaminant	Qvality PEP	Qvality q-value	# Protein Groups	# Proteins	# PSMs	Master Protein Accessions	# Missed Cleavages	Theo. MH+ [Da]	XCorr Sequest HT	Confidence Sequest HT	Percolator q-Value Sequest HT	Percolator PEP Sequest HT
FALSE	High	VVGTQAPVQLGSLR	FALSE	0.142069	0.00960422	1	2	1	A0A1S4BXE7	0	1424.82	1.56686	High	0.006377	0.08175
Master Protein	A0A1S4BSA2	oxygen-evolving enhancer protein 1, chloroplastic-like OS=Nicotiana tabacum OX=4097 GN=LOC107811352 PE=3 SV=1	4.28212	1	1	1	1	397	43.009	9.01	0	1
Checked	Confidence	Sequence	Contaminant	Qvality PEP	Qvality q-value	# Protein Groups	# Proteins	# PSMs	Master Protein Accessions	# Missed Cleavages	Theo. MH+ [Da]	XCorr Sequest HT	Confidence Sequest HT	Percolator q-Value Sequest HT	Percolator PEP Sequest HT
FALSE	High	TGAEEVYQLGPLNEYER	FALSE	0.0763652	0.0034908	1	2	1	A0A1S4AGW0	0	1967.93	1.4473	High	0.002358	0.03902
Master Protein	A0A1S4BXE7	GDP-mannose 3,5-epimerase 1-like OS=Nicotiana tabacum OX=4097 GN=LOC107812799 PE=4 SV=1	3.7234	1	1	1	1	376	42.441	6.61	0	1
Checked	Confidence	Sequence	Contaminant	Qvality PEP	Qvality q-value	# Protein Groups	# Proteins	# PSMs	Master Protein Accessions	# Missed Cleavages	Theo. MH+ [Da]	XCorr Sequest HT	Confidence Sequest HT	Percolator q-Value Sequest HT	Percolator PEP Sequest HT
FALSE	High	ILDVVYNASNNELVR	FALSE	0.0196959	0	1	10	2	A0A1S4B8B9	0	1718.91	0.941383	High	0	0.007931
Master Protein	A0A1S4AGW0	Malate dehydrogenase OS=Nicotiana tabacum OX=4097 GN=LOC107797501 PE=3 SV=1	4.7619	1	1	1	1	357	37.575	7.94	0	1
Checked	Confidence	Sequence	Contaminant	Qvality PEP	Qvality q-value	# Protein Groups	# Proteins	# PSMs	Master Protein Accessions	# Missed Cleavages	Theo. MH+ [Da]	XCorr Sequest HT	Confidence Sequest HT	Percolator q-Value Sequest HT	Percolator PEP Sequest HT
FALSE	High	ISDKAYSDNEVIR	FALSE	0.0811122	0.0034908	1	1	1	O24132	1	1509.75	1.00957	High	0.002358	0.04191
Master Protein	A0A1S4B8B9	40S ribosomal protein S8 OS=Nicotiana tabacum OX=4097 GN=LOC107805570 PE=3 SV=1	6.69643	1	1	1	1	224	25.122	10.35	0	1
Checked	Confidence	Sequence	Contaminant	Qvality PEP	Qvality q-value	# Protein Groups	# Proteins	# PSMs	Master Protein Accessions	# Missed Cleavages	Theo. MH+ [Da]	XCorr Sequest HT	Confidence Sequest HT	Percolator q-Value Sequest HT	Percolator PEP Sequest HT
FALSE	High	VNTLPLLLSNCR	FALSE	0.0322043	0	1	1	1	E3W9Q2	0	1399.77	1.5091	High	0	0.0141
Master Protein	O24132	Annexin OS=Nicotiana tabacum OX=4097 GN=X671 PE=2 SV=1	4.14013	1	1	1	1	314	35.928	5.54	0	1
Checked	Confidence	Sequence	Contaminant	Qvality PEP	Qvality q-value	# Protein Groups	# Proteins	# PSMs	Master Protein Accessions	# Missed Cleavages	Theo. MH+ [Da]	XCorr Sequest HT	Confidence Sequest HT	Percolator q-Value Sequest HT	Percolator PEP Sequest HT
FALSE	High	AGTVTTNIPQAIEEFKK	FALSE	0.0228535	0	1	1	1	A0A1S4CZY8	1	1846.99	1.3892	High	0	0.009456
Master Protein	E3W9Q2	Similar to T-phylloplanin OS=Nicotiana tabacum OX=4097 GN=T-phylloplanin 2a PE=2 SV=1	7.89474	1	1	1	1	152	15.406	8.98	0	1
Checked	Confidence	Sequence	Contaminant	Qvality PEP	Qvality q-value	# Protein Groups	# Proteins	# PSMs	Master Protein Accessions	# Missed Cleavages	Theo. MH+ [Da]	XCorr Sequest HT	Confidence Sequest HT	Percolator q-Value Sequest HT	Percolator PEP Sequest HT
FALSE	High	LNQTPGSPVAGGSSAGR	FALSE	0.0479369	0	1	2	2	A0A1S4AKX3	0	1555.78	1.10023	High	0	0.02255
Master Protein	A0A1S4CZY8	Ribosomal protein OS=Nicotiana tabacum OX=4097 GN=LOC107824444 PE=3 SV=1	13.1783	1	1	1	1	129	14.107	9.39	0	1
Checked	Confidence	Sequence	Contaminant	Qvality PEP	Qvality q-value	# Protein Groups	# Proteins	# PSMs	Master Protein Accessions	# Missed Cleavages	Theo. MH+ [Da]	XCorr Sequest HT	Confidence Sequest HT	Percolator q-Value Sequest HT	Percolator PEP Sequest HT
FALSE	High	ELISNASDALDK	FALSE	0.109438	0.0034908	1	6	1	A0A1S4C9T0	0	1275.64	1.55447	High	0.002358	0.05997
FALSE	High	ELISNASDALDKLR	FALSE	0.106755	0.0034908	1	6	2	A0A1S4C9T0	1	1544.83	1.38154	High	0.002358	0.05816
Master Protein	A0A1S4AKX3	probable 2-carboxy-D-arabinitol-1-phosphatase OS=Nicotiana tabacum OX=4097 GN=LOC107798841 PE=4 SV=1	3.34646	1	2	1	1	508	55.765	6.38	0	1
Checked	Confidence	Sequence	Contaminant	Qvality PEP	Qvality q-value	# Protein Groups	# Proteins	# PSMs	Master Protein Accessions	# Missed Cleavages	Theo. MH+ [Da]	XCorr Sequest HT	Confidence Sequest HT	Percolator q-Value Sequest HT	Percolator PEP Sequest HT
FALSE	High	KSEYEEPASEYGSGYGR	FALSE	0.120226	0.0034908	1	2	1	A0A1S3Y9T1	1	1908.82	0.864498	High	0.002358	0.06689
Master Protein	A0A1S3Y9T1	uncharacterized protein At5g39570-like OS=Nicotiana tabacum OX=4097 GN=LOC107774073 PE=4 SV=1	4.55764	1	1	1	1	373	43.043	4.64	0	1
Checked	Confidence	Sequence	Contaminant	Qvality PEP	Qvality q-value	# Protein Groups	# Proteins	# PSMs	Master Protein Accessions	# Missed Cleavages	Theo. MH+ [Da]	XCorr Sequest HT	Confidence Sequest HT	Percolator q-Value Sequest HT	Percolator PEP Sequest HT
FALSE	High	KPEECEAFFLQPR	FALSE	0.00423769	0	1	1	1	A0A1S3ZTW0	0	1650.79	1.47327	High	0	0.001312
Master Protein	A0A1S3ZTW0	uncharacterized protein At4g06744-like OS=Nicotiana tabacum OX=4097 GN=LOC107790335 PE=4 SV=1	2.57937	1	1	1	1	504	55.772	8.41	0	1
Checked	Confidence	Sequence	Contaminant	Qvality PEP	Qvality q-value	# Protein Groups	# Proteins	# PSMs	Master Protein Accessions	# Missed Cleavages	Theo. MH+ [Da]	XCorr Sequest HT	Confidence Sequest HT	Percolator q-Value Sequest HT	Percolator PEP Sequest HT
FALSE	High	EQTALEEQQKPNK	FALSE	0.110529	0.0034908	1	2	1	A0A1S4BR04	0	1542.78	1.52547	High	0.002358	0.0608
Master Protein	A0A1S4BR04	WD repeat-containing protein 44-like isoform X1 OS=Nicotiana tabacum OX=4097 GN=LOC107810992 PE=4 SV=1	1.38741	1	1	1	1	937	104.574	8.48	0	1
Checked	Confidence	Sequence	Contaminant	Qvality PEP	Qvality q-value	# Protein Groups	# Proteins	# PSMs	Master Protein Accessions	# Missed Cleavages	Theo. MH+ [Da]	XCorr Sequest HT	Confidence Sequest HT	Percolator q-Value Sequest HT	Percolator PEP Sequest HT
FALSE	High	VAVVGGGPAGGAAAETLAK	FALSE	0.00425955	0	1	2	1	A0A1S4DJC0	0	1595.88	1.45777	High	0	0.001323
Master Protein	A0A1S4DJC0	Geranylgeranyl reductase OS=Nicotiana tabacum OX=4097 GN=LOC107830453 PE=3 SV=1	4.09483	1	1	1	1	464	51.331	9.04	0	1
Checked	Confidence	Sequence	Contaminant	Qvality PEP	Qvality q-value	# Protein Groups	# Proteins	# PSMs	Master Protein Accessions	# Missed Cleavages	Theo. MH+ [Da]	XCorr Sequest HT	Confidence Sequest HT	Percolator q-Value Sequest HT	Percolator PEP Sequest HT
FALSE	High	IINEPTAASLAYGFEK	FALSE	0.0538794	0	1	4	1	A0A1S4A548	0	1723.89	1.27859	High	0	0.02588
Master Protein	A0A1S4A548	stromal 70 kDa heat shock-related protein, chloroplastic-like OS=Nicotiana tabacum OX=4097 GN=LOC107793862 PE=3 SV=1	2.26308	1	1	1	1	707	75.129	5.38	0	1
Checked	Confidence	Sequence	Contaminant	Qvality PEP	Qvality q-value	# Protein Groups	# Proteins	# PSMs	Master Protein Accessions	# Missed Cleavages	Theo. MH+ [Da]	XCorr Sequest HT	Confidence Sequest HT	Percolator q-Value Sequest HT	Percolator PEP Sequest HT
FALSE	High	LLESFFGQQEK	FALSE	0.0276226	0	1	2	2	A0A1S4B9V9	0	1325.67	1.15255	High	0.005727	0.07398
FALSE	High	FTSNAIGNSNYAAIK	FALSE	0.0995741	0.0034908	1	1	2	A0A1S4B9V9	0	1570.79	1.10655	High	0.002358	0.05359
Master Protein	A0A1S3YCM6	merozoite surface antigen 2, allelic form 2-like OS=Nicotiana tabacum OX=4097 GN=LOC107774851 PE=4 SV=1	11.9205	1	1	1	1	151	14.966	11.8	0	1
Checked	Confidence	Sequence	Contaminant	Qvality PEP	Qvality q-value	# Protein Groups	# Proteins	# PSMs	Master Protein Accessions	# Missed Cleavages	Theo. MH+ [Da]	XCorr Sequest HT	Confidence Sequest HT	Percolator q-Value Sequest HT	Percolator PEP Sequest HT
FALSE	High	RFPTLGFGGGGGGAGAWR	FALSE	0.0995741	0.0034908	1	1	1	A0A1S3YCM6	1	1720.87	1.14319	High	0.002358	0.05351
Master Protein	A0A1S3YZQ5	Germin-like protein OS=Nicotiana tabacum OX=4097 GN=LOC107781399 PE=3 SV=1	6.73077	1	2	1	1	208	21.553	7.97	0	1
Checked	Confidence	Sequence	Contaminant	Qvality PEP	Qvality q-value	# Protein Groups	# Proteins	# PSMs	Master Protein Accessions	# Missed Cleavages	Theo. MH+ [Da]	XCorr Sequest HT	Confidence Sequest HT	Percolator q-Value Sequest HT	Percolator PEP Sequest HT
FALSE	High	LVEATTFLDEAQIK	FALSE	0.0561112	0	1	1	2	A0A1S3YZQ5	0	1577.84	1.54587	High	0	0.02724
Master Protein	A0A1S3XD13	4-coumarate--CoA ligase OS=Nicotiana tabacum OX=4097 GN=LOC107763835 PE=3 SV=1	5.7971	1	1	1	1	345	38.76	6	0	1
Checked	Confidence	Sequence	Contaminant	Qvality PEP	Qvality q-value	# Protein Groups	# Proteins	# PSMs	Master Protein Accessions	# Missed Cleavages	Theo. MH+ [Da]	XCorr Sequest HT	Confidence Sequest HT	Percolator q-Value Sequest HT	Percolator PEP Sequest HT
FALSE	High	DIYWYVQAISSFNTFNNSMI	FALSE	0.13864	0.00960422	1	1	1	A0A1S3XD13	0	2413.12	1.56898	High	0.006377	0.07968
